# Supplementary material for: Conserving herbivorous and predatory insects in urban green spaces
Source: Sci Rep. 2017 Jan 19;7:40970. doi: 10.1038/srep40970 (PMC5244475; doi:10.1038/srep40970)
Supplement: Supplementary Dataset 1 [file srep40970-s2.csv]

fam	spp	spp2	fun	ugs	ugs2	loc	code	point	area	plot	rep	abu	occ
"Coreidae"	Amorbus sp.	"Her - Amorbus sp."	h	golf	wood	"Kingswood"	06GC03	GC006	6	c	3	2	1
"Coreidae"	Amorbus sp.	"Her - Amorbus sp."	h	golf	wood	"Kingswood"	06GC04	GC006	6	d	4	3	1
"Coreidae"	Amorbus sp.	"Her - Amorbus sp."	h	golf	grass	"Peninsula"	07GC05	GC007	7	e	5	1	1
"Acanthosomatidae"	Anischys sp.	"Her - Anischys sp."	h	golf	wood	"Spring Valley"	05GC03	GC005	5	c	3	2	1
"Rhyparochromidae"	Antillocorini 1	"Her - Antillocorini 1"	h	golf	grass	"Kingswood"	06GC06	GC006	6	f	6	4	1
"Thaumastocoridae"	Baclozygum depressum	"Her - Baclozygum depressum"	h	golf	wood	"Victoria"	02GC03	GC002	2	c	3	2	1
"Thaumastocoridae"	Baclozygum depressum	"Her - Baclozygum depressum"	h	golf	wood	"Kingswood"	06GC03	GC006	6	c	3	1	1
"Thaumastocoridae"	Baclozygum depressum	"Her - Baclozygum depressum"	h	golf	grass	"Kingswood"	06GC05	GC006	6	e	5	1	1
"Thaumastocoridae"	Baclozygum depressum	"Her - Baclozygum depressum"	h	golf	wood	"Peninsula"	07GC01	GC007	7	a	1	1	1
"Thaumastocoridae"	Baclozygum depressum	"Her - Baclozygum depressum"	h	golf	grass	"Peninsula"	07GC06	GC007	7	f	6	1	1
"Thaumastocoridae"	Baclozygum depressum	"Her - Baclozygum depressum"	h	golf	grass	"Settlers Run"	12GC05	GC012	12	e	5	1	1
"Rhyparochromidae"	Brentiscerus putoni	"Her - Brentiscerus putoni"	h	golf	grass	"Peninsula"	07GC06	GC007	7	f	6	1	1
"Rhyparochromidae"	Brentiscerus putoni	"Her - Brentiscerus putoni"	h	golf	grass	"Sandhurst"	10GC05	GC010	10	e	5	1	1
"Miridae"	Chaetedus longiceps	"Her - Chaetedus longiceps"	h	golf	wood	"Brighton"	01GC01	GC001	1	a	1	16	1
"Miridae"	Chaetedus longiceps	"Her - Chaetedus longiceps"	h	golf	wood	"Brighton"	01GC02	GC001	1	b	2	0	0
"Miridae"	Chaetedus longiceps	"Her - Chaetedus longiceps"	h	golf	wood	"Brighton"	01GC03	GC001	1	c	3	2	1
"Miridae"	Chaetedus longiceps	"Her - Chaetedus longiceps"	h	golf	grass	"Brighton"	01GC05	GC001	1	e	5	39	1
"Miridae"	Chaetedus longiceps	"Her - Chaetedus longiceps"	h	golf	wood	"Victoria"	02GC01	GC002	2	a	1	15	1
"Miridae"	Chaetedus longiceps	"Her - Chaetedus longiceps"	h	golf	wood	"Victoria"	02GC02	GC002	2	b	2	21	1
"Miridae"	Chaetedus longiceps	"Her - Chaetedus longiceps"	h	golf	wood	"Victoria"	02GC03	GC002	2	c	3	1	1
"Miridae"	Chaetedus longiceps	"Her - Chaetedus longiceps"	h	golf	wood	"Victoria"	02GC04	GC002	2	d	4	3	1
"Miridae"	Chaetedus longiceps	"Her - Chaetedus longiceps"	h	golf	grass	"Victoria"	02GC06	GC002	2	f	6	2	1
"Miridae"	Chaetedus longiceps	"Her - Chaetedus longiceps"	h	golf	grass	"Victoria"	02GC07	GC002	2	g	7	2	1
"Miridae"	Chaetedus longiceps	"Her - Chaetedus longiceps"	h	golf	grass	"Victoria"	02GC08	GC002	2	h	8	12	1
"Miridae"	Chaetedus longiceps	"Her - Chaetedus longiceps"	h	golf	wood	"Woodlands"	03GC01	GC003	3	a	1	4	1
"Miridae"	Chaetedus longiceps	"Her - Chaetedus longiceps"	h	golf	wood	"Woodlands"	03GC02	GC003	3	b	2	10	1
"Miridae"	Chaetedus longiceps	"Her - Chaetedus longiceps"	h	golf	wood	"Woodlands"	03GC03	GC003	3	c	3	4	1
"Miridae"	Chaetedus longiceps	"Her - Chaetedus longiceps"	h	golf	wood	"Woodlands"	03GC04	GC003	3	d	4	4	1
"Miridae"	Chaetedus longiceps	"Her - Chaetedus longiceps"	h	golf	grass	"Woodlands"	03GC05	GC003	3	e	5	9	1
"Miridae"	Chaetedus longiceps	"Her - Chaetedus longiceps"	h	golf	grass	"Woodlands"	03GC06	GC003	3	f	6	13	1
"Miridae"	Chaetedus longiceps	"Her - Chaetedus longiceps"	h	golf	wood	"Rossdale"	04GC04	GC004	4	d	4	3	1
"Miridae"	Chaetedus longiceps	"Her - Chaetedus longiceps"	h	golf	grass	"Rossdale"	04GC06	GC004	4	f	6	24	1
"Miridae"	Chaetedus longiceps	"Her - Chaetedus longiceps"	h	golf	grass	"Rossdale"	04GC08	GC004	4	h	8	8	1
"Miridae"	Chaetedus longiceps	"Her - Chaetedus longiceps"	h	golf	wood	"Spring Valley"	05GC01	GC005	5	a	1	9	1
"Miridae"	Chaetedus longiceps	"Her - Chaetedus longiceps"	h	golf	wood	"Spring Valley"	05GC02	GC005	5	b	2	15	1
"Miridae"	Chaetedus longiceps	"Her - Chaetedus longiceps"	h	golf	grass	"Spring Valley"	05GC05	GC005	5	e	5	26	1
"Miridae"	Chaetedus longiceps	"Her - Chaetedus longiceps"	h	golf	grass	"Spring Valley"	05GC06	GC005	5	f	6	45	1
"Miridae"	Chaetedus longiceps	"Her - Chaetedus longiceps"	h	golf	wood	"Kingswood"	06GC03	GC006	6	c	3	1	1
"Miridae"	Chaetedus longiceps	"Her - Chaetedus longiceps"	h	golf	grass	"Kingswood"	06GC05	GC006	6	e	5	1	1
"Miridae"	Chaetedus longiceps	"Her - Chaetedus longiceps"	h	golf	grass	"Kingswood"	06GC06	GC006	6	f	6	2	1
"Miridae"	Chaetedus longiceps	"Her - Chaetedus longiceps"	h	golf	grass	"Kingswood"	06GC08	GC006	6	h	8	1	1
"Miridae"	Chaetedus longiceps	"Her - Chaetedus longiceps"	h	golf	wood	"Peninsula"	07GC01	GC007	7	a	1	5	1
"Miridae"	Chaetedus longiceps	"Her - Chaetedus longiceps"	h	golf	wood	"Peninsula"	07GC02	GC007	7	b	2	3	1
"Miridae"	Chaetedus longiceps	"Her - Chaetedus longiceps"	h	golf	wood	"Peninsula"	07GC03	GC007	7	c	3	2	1
"Miridae"	Chaetedus longiceps	"Her - Chaetedus longiceps"	h	golf	wood	"Peninsula"	07GC04	GC007	7	d	4	17	1
"Miridae"	Chaetedus longiceps	"Her - Chaetedus longiceps"	h	golf	grass	"Peninsula"	07GC05	GC007	7	e	5	12	1
"Miridae"	Chaetedus longiceps	"Her - Chaetedus longiceps"	h	golf	grass	"Peninsula"	07GC06	GC007	7	f	6	2	1
"Miridae"	Chaetedus longiceps	"Her - Chaetedus longiceps"	h	golf	grass	"Peninsula"	07GC07	GC007	7	g	7	1	1
"Miridae"	Chaetedus longiceps	"Her - Chaetedus longiceps"	h	golf	grass	"Peninsula"	07GC08	GC007	7	h	8	10	1
"Miridae"	Chaetedus longiceps	"Her - Chaetedus longiceps"	h	golf	wood	"Frankston"	08GC01	GC008	8	a	1	35	1
"Miridae"	Chaetedus longiceps	"Her - Chaetedus longiceps"	h	golf	wood	"Frankston"	08GC02	GC008	8	b	2	10	1
"Miridae"	Chaetedus longiceps	"Her - Chaetedus longiceps"	h	golf	wood	"Frankston"	08GC03	GC008	8	c	3	14	1
"Miridae"	Chaetedus longiceps	"Her - Chaetedus longiceps"	h	golf	grass	"Frankston"	08GC06	GC008	8	f	6	1	1
"Miridae"	Chaetedus longiceps	"Her - Chaetedus longiceps"	h	golf	grass	"Frankston"	08GC07	GC008	8	g	7	3	1
"Miridae"	Chaetedus longiceps	"Her - Chaetedus longiceps"	h	golf	grass	"Frankston"	08GC08	GC008	8	h	8	7	1
"Miridae"	Chaetedus longiceps	"Her - Chaetedus longiceps"	h	golf	grass	"Centenary"	09GC05	GC009	9	e	5	3	1
"Miridae"	Chaetedus longiceps	"Her - Chaetedus longiceps"	h	golf	grass	"Centenary"	09GC06	GC009	9	f	6	32	1
"Miridae"	Chaetedus longiceps	"Her - Chaetedus longiceps"	h	golf	grass	"Centenary"	09GC07	GC009	9	g	7	15	1
"Miridae"	Chaetedus longiceps	"Her - Chaetedus longiceps"	h	golf	wood	"Sandhurst"	10GC01	GC010	10	a	1	1	1
"Miridae"	Chaetedus longiceps	"Her - Chaetedus longiceps"	h	golf	wood	"Sandhurst"	10GC02	GC010	10	b	2	18	1
"Miridae"	Chaetedus longiceps	"Her - Chaetedus longiceps"	h	golf	wood	"Sandhurst"	10GC04	GC010	10	d	4	70	1
"Miridae"	Chaetedus longiceps	"Her - Chaetedus longiceps"	h	golf	grass	"Sandhurst"	10GC05	GC010	10	e	5	4	1
"Miridae"	Chaetedus longiceps	"Her - Chaetedus longiceps"	h	golf	grass	"Sandhurst"	10GC06	GC010	10	f	6	59	1
"Miridae"	Chaetedus longiceps	"Her - Chaetedus longiceps"	h	golf	grass	"Sandhurst"	10GC07	GC010	10	g	7	4	1
"Miridae"	Chaetedus longiceps	"Her - Chaetedus longiceps"	h	golf	grass	"Sandhurst"	10GC08	GC010	10	h	8	7	1
"Miridae"	Chaetedus longiceps	"Her - Chaetedus longiceps"	h	golf	wood	"Ranfurlie"	11GC03	GC011	11	c	3	6	1
"Miridae"	Chaetedus longiceps	"Her - Chaetedus longiceps"	h	golf	wood	"Ranfurlie"	11GC04	GC011	11	d	4	2	1
"Miridae"	Chaetedus longiceps	"Her - Chaetedus longiceps"	h	golf	grass	"Ranfurlie"	11GC05	GC011	11	e	5	3	1
"Miridae"	Chaetedus longiceps	"Her - Chaetedus longiceps"	h	golf	grass	"Ranfurlie"	11GC06	GC011	11	f	6	1	1
"Miridae"	Chaetedus longiceps	"Her - Chaetedus longiceps"	h	golf	grass	"Ranfurlie"	11GC07	GC011	11	g	7	1	1
"Miridae"	Chaetedus longiceps	"Her - Chaetedus longiceps"	h	golf	grass	"Ranfurlie"	11GC08	GC011	11	h	8	11	1
"Miridae"	Chaetedus longiceps	"Her - Chaetedus longiceps"	h	golf	wood	"Settlers Run"	12GC01	GC012	12	a	1	17	1
"Miridae"	Chaetedus longiceps	"Her - Chaetedus longiceps"	h	golf	wood	"Settlers Run"	12GC02	GC012	12	c	3	10	1
"Miridae"	Chaetedus longiceps	"Her - Chaetedus longiceps"	h	golf	grass	"Settlers Run"	12GC05	GC012	12	e	5	27	1
"Miridae"	Chaetedus longiceps	"Her - Chaetedus longiceps"	h	golf	grass	"Settlers Run"	12GC07	GC012	12	g	7	113	1
"Miridae"	Chaetedus longiceps	"Her - Chaetedus longiceps"	h	golf	grass	"Settlers Run"	12GC08	GC012	12	h	8	6	1
"Miridae"	Chaetedus longiceps	"Her - Chaetedus longiceps"	h	golf	wood	"Amstel"	13GC01	GC013	13	a	1	31	1
"Miridae"	Chaetedus longiceps	"Her - Chaetedus longiceps"	h	golf	wood	"Amstel"	13GC02	GC013	13	b	2	11	1
"Miridae"	Chaetedus longiceps	"Her - Chaetedus longiceps"	h	golf	wood	"Amstel"	13GC03	GC013	13	c	3	2	1
"Miridae"	Chaetedus longiceps	"Her - Chaetedus longiceps"	h	golf	wood	"Amstel"	13GC04	GC013	13	d	4	4	1
"Miridae"	Chaetedus longiceps	"Her - Chaetedus longiceps"	h	golf	grass	"Amstel"	13GC05	GC013	13	e	5	44	1
"Miridae"	Chaetedus longiceps	"Her - Chaetedus longiceps"	h	golf	grass	"Amstel"	13GC06	GC013	13	f	6	22	1
"Miridae"	Chaetedus longiceps	"Her - Chaetedus longiceps"	h	golf	grass	"Amstel"	13GC07	GC013	13	g	7	47	1
"Miridae"	Chaetedus longiceps	"Her - Chaetedus longiceps"	h	golf	grass	"Amstel"	13GC08	GC013	13	h	8	54	1
"Coreidae"	Cletus similis	"Her - Cletus similis"	h	golf	grass	"Rossdale"	04GC07	GC004	4	g	7	1	1
"Miridae"	Coridromius sp.	"Her - Coridromius sp."	h	golf	grass	"Brighton"	01GC08	GC001	1	h	8	1	1
"Miridae"	Coridromius sp.	"Her - Coridromius sp."	h	golf	grass	"Victoria"	02GC08	GC002	2	h	8	1	1
"Miridae"	Coridromius sp.	"Her - Coridromius sp."	h	golf	wood	"Woodlands"	03GC01	GC003	3	a	1	1	1
"Miridae"	Coridromius sp.	"Her - Coridromius sp."	h	golf	grass	"Centenary"	09GC06	GC009	9	f	6	2	1
"Miridae"	Coridromius sp.	"Her - Coridromius sp."	h	golf	wood	"Sandhurst"	10GC03	GC010	10	c	3	1	1
"Miridae"	Coridromius sp.	"Her - Coridromius sp."	h	golf	wood	"Ranfurlie"	11GC03	GC011	11	c	3	2	1
"Miridae"	Creontiades dilutus	"Her - Creontiades dilutus"	h	golf	grass	"Rossdale"	04GC08	GC004	4	h	8	1	1
"Miridae"	Creontiades dilutus	"Her - Creontiades dilutus"	h	golf	grass	"Amstel"	13GC06	GC013	13	f	6	4	1
"Lygaeidae"	Crompus opacus	"Her - Crompus opacus"	h	golf	grass	"Frankston"	08GC08	GC008	8	h	8	3	1
"Cryptorhamphidae"	Cryptorhamphus orbus	"Her - Cryptorhamphus orbus"	h	golf	grass	"Settlers Run"	12GC05	GC012	12	e	5	3	1
"Cryptorhamphidae"	Cryptorhamphus orbus	"Her - Cryptorhamphus orbus"	h	golf	grass	"Settlers Run"	12GC07	GC012	12	g	7	2	1
"Pentatomidae"	Cuspicona sp. 1	"Her - Cuspicona sp. 1"	h	golf	wood	"Victoria"	02GC01	GC002	2	a	1	2	1
"Pentatomidae"	Cuspicona sp. 1	"Her - Cuspicona sp. 1"	h	golf	grass	"Victoria"	02GC08	GC002	2	h	8	6	1
"Pentatomidae"	Cuspicona sp. 1	"Her - Cuspicona sp. 1"	h	golf	wood	"Woodlands"	03GC01	GC003	3	a	1	2	1
"Pentatomidae"	Cuspicona sp. 1	"Her - Cuspicona sp. 1"	h	golf	wood	"Woodlands"	03GC03	GC003	3	c	3	1	1
"Pentatomidae"	Cuspicona sp. 1	"Her - Cuspicona sp. 1"	h	golf	grass	"Rossdale"	04GC05	GC004	4	e	5	2	1
"Pentatomidae"	Cuspicona sp. 1	"Her - Cuspicona sp. 1"	h	golf	grass	"Rossdale"	04GC07	GC004	4	g	7	1	1
"Pentatomidae"	Cuspicona sp. 1	"Her - Cuspicona sp. 1"	h	golf	wood	"Spring Valley"	05GC02	GC005	5	b	2	5	1
"Pentatomidae"	Cuspicona sp. 1	"Her - Cuspicona sp. 1"	h	golf	grass	"Spring Valley"	05GC06	GC005	5	f	6	1	1
"Pentatomidae"	Cuspicona sp. 1	"Her - Cuspicona sp. 1"	h	golf	wood	"Centenary"	09GC03	GC009	9	c	3	1	1
"Pentatomidae"	Cuspicona sp. 1	"Her - Cuspicona sp. 1"	h	golf	grass	"Centenary"	09GC07	GC009	9	g	7	15	1
"Pentatomidae"	Cuspicona sp. 1	"Her - Cuspicona sp. 1"	h	golf	grass	"Amstel"	13GC08	GC013	13	h	8	2	1
"Pentatomidae"	Cuspicona sp. 2	"Her - Cuspicona sp. 2"	h	golf	wood	"Kingswood"	06GC04	GC006	6	d	4	1	1
"Pentatomidae"	Cuspicona sp. 2	"Her - Cuspicona sp. 2"	h	golf	grass	"Frankston"	08GC05	GC008	8	e	5	1	1
"Pentatomidae"	Cuspicona sp. 2	"Her - Cuspicona sp. 2"	h	golf	grass	"Frankston"	08GC07	GC008	8	g	7	4	1
"Pentatomidae"	Cuspicona sp. 2	"Her - Cuspicona sp. 2"	h	golf	grass	"Frankston"	08GC08	GC008	8	h	8	3	1
"Cymidae"	Cymodema basicornis	"Her - Cymodema basicornis"	h	golf	grass	"Victoria"	02GC06	GC002	2	f	6	4	1
"Cymidae"	Cymodema basicornis	"Her - Cymodema basicornis"	h	golf	grass	"Peninsula"	07GC05	GC007	7	e	5	1	1
"Cymidae"	Cymodema basicornis	"Her - Cymodema basicornis"	h	golf	grass	"Sandhurst"	10GC06	GC010	10	f	6	3	1
"Pentatomidae"	Dictyotus sp. 1	"Her - Dictyotus sp. 1"	h	golf	grass	"Peninsula"	07GC05	GC007	7	e	5	1	1
"Pentatomidae"	Dictyotus sp. 2	"Her - Dictyotus sp. 2"	h	golf	grass	"Centenary"	09GC08	GC009	9	h	8	1	1
"Pentatomidae"	Dictyotus sp. 2	"Her - Dictyotus sp. 2"	h	golf	grass	"Sandhurst"	10GC06	GC010	10	f	6	1	1
"Artheneidae"	Dilompus woodwardi	"Her - Dilompus woodwardi"	h	golf	wood	"Kingswood"	06GC04	GC006	6	d	4	1	1
"Pyrrhocoridae"	Dindymus versicolor	"Her - Dindymus versicolor"	h	golf	wood	"Woodlands"	03GC03	GC003	3	c	3	1	1
"Pyrrhocoridae"	Dindymus versicolor	"Her - Dindymus versicolor"	h	golf	grass	"Rossdale"	04GC05	GC004	4	e	5	6	1
"Pyrrhocoridae"	Dindymus versicolor	"Her - Dindymus versicolor"	h	golf	wood	"Ranfurlie"	11GC01	GC011	11	a	1	0	0
"Pyrrhocoridae"	Dindymus versicolor	"Her - Dindymus versicolor"	h	golf	wood	"Ranfurlie"	11GC02	GC011	11	b	2	1	1
"Pyrrhocoridae"	Dindymus versicolor	"Her - Dindymus versicolor"	h	golf	wood	"Amstel"	13GC03	GC013	13	c	3	16	1
"Tingidae"	Diplocysta trilobata	"Her - Diplocysta trilobata"	h	golf	grass	"Frankston"	08GC07	GC008	8	g	7	1	1
"Pentatomidae"	Eribotes sp.	"Her - Eribotes sp."	h	golf	wood	"Peninsula"	07GC02	GC007	7	b	2	1	1
"Pentatomidae"	Eribotes sp.	"Her - Eribotes sp."	h	golf	grass	"Settlers Run"	12GC07	GC012	12	g	7	1	1
"Rhyparochromidae"	Euander lacertosus	"Her - Euander lacertosus"	h	golf	wood	"Amstel"	13GC01	GC013	13	a	1	1	1
"Acanthosomatidae"	Eupolemus sp. 1	"Her - Eupolemus sp. 1"	h	golf	grass	"Frankston"	08GC07	GC008	8	g	7	8	1
"Acanthosomatidae"	Eupolemus sp. 2	"Her - Eupolemus sp. 2"	h	golf	wood	"Frankston"	08GC01	GC008	8	a	1	2	1
"Acanthosomatidae"	Eupolemus sp. 2	"Her - Eupolemus sp. 2"	h	golf	grass	"Frankston"	08GC08	GC008	8	h	8	2	1
"Acanthosomatidae"	Eupolemus sp. 2	"Her - Eupolemus sp. 2"	h	golf	grass	"Ranfurlie"	11GC06	GC011	11	f	6	1	1
"Pentatomidae"	Eysarcoris distinctus	"Her - Eysarcoris distinctus"	h	golf	grass	"Peninsula"	07GC05	GC007	7	e	5	5	1
"Pentatomidae"	Eysarcoris distinctus	"Her - Eysarcoris distinctus"	h	golf	grass	"Peninsula"	07GC06	GC007	7	f	6	7	1
"Pentatomidae"	Eysarcoris distinctus	"Her - Eysarcoris distinctus"	h	golf	grass	"Peninsula"	07GC08	GC007	7	h	8	1	1
"Pentatomidae"	Eysarcoris distinctus	"Her - Eysarcoris distinctus"	h	golf	grass	"Centenary"	09GC08	GC009	9	h	8	2	1
"Pentatomidae"	Eysarcoris distinctus	"Her - Eysarcoris distinctus"	h	golf	grass	"Sandhurst"	10GC06	GC010	10	f	6	1	1
"Pentatomidae"	Eysarcoris distinctus	"Her - Eysarcoris distinctus"	h	golf	grass	"Settlers Run"	12GC06	GC012	12	f	6	3	1
"Pentatomidae"	Eysarcoris distinctus	"Her - Eysarcoris distinctus"	h	golf	grass	"Settlers Run"	12GC07	GC012	12	g	7	3	1
"Tingidae"	Froggattia olivinia	"Her - Froggattia olivinia"	h	golf	wood	"Amstel"	13GC01	GC013	13	a	1	1	1
"Coreidae"	Gelonus tasmanicus	"Her - Gelonus tasmanicus"	h	golf	grass	"Peninsula"	07GC05	GC007	7	e	5	1	1
"Miridae"	Halticus minutus	"Her - Halticus minutus"	h	golf	grass	"Woodlands"	03GC08	GC003	3	h	8	1	1
"Miridae"	Halticus minutus	"Her - Halticus minutus"	h	golf	grass	"Spring Valley"	05GC06	GC005	5	f	6	1	1
"Miridae"	Halticus minutus	"Her - Halticus minutus"	h	golf	wood	"Peninsula"	07GC01	GC007	7	a	1	1	1
"Miridae"	Halticus minutus	"Her - Halticus minutus"	h	golf	wood	"Peninsula"	07GC02	GC007	7	b	2	1	1
"Miridae"	Halticus minutus	"Her - Halticus minutus"	h	golf	wood	"Peninsula"	07GC03	GC007	7	c	3	1	1
"Miridae"	Halticus minutus	"Her - Halticus minutus"	h	golf	grass	"Peninsula"	07GC05	GC007	7	e	5	1	1
"Miridae"	Halticus minutus	"Her - Halticus minutus"	h	golf	grass	"Peninsula"	07GC07	GC007	7	g	7	2	1
"Miridae"	Halticus minutus	"Her - Halticus minutus"	h	golf	grass	"Peninsula"	07GC08	GC007	7	h	8	3	1
"Miridae"	Halticus minutus	"Her - Halticus minutus"	h	golf	grass	"Frankston"	08GC05	GC008	8	e	5	1	1
"Miridae"	Halticus minutus	"Her - Halticus minutus"	h	golf	grass	"Centenary"	09GC06	GC009	9	f	6	3	1
"Miridae"	Halticus minutus	"Her - Halticus minutus"	h	golf	grass	"Centenary"	09GC07	GC009	9	g	7	3	1
"Miridae"	Halticus minutus	"Her - Halticus minutus"	h	golf	grass	"Centenary"	09GC08	GC009	9	h	8	4	1
"Miridae"	Halticus minutus	"Her - Halticus minutus"	h	golf	grass	"Ranfurlie"	11GC07	GC011	11	g	7	2	1
"Miridae"	Halticus minutus	"Her - Halticus minutus"	h	golf	wood	"Settlers Run"	12GC01	GC012	12	a	1	1	1
"Miridae"	Halticus minutus	"Her - Halticus minutus"	h	golf	grass	"Settlers Run"	12GC05	GC012	12	e	5	5	1
"Miridae"	Halticus minutus	"Her - Halticus minutus"	h	golf	grass	"Amstel"	13GC06	GC013	13	f	6	1	1
"Lygaeidae"	Koscocrompus obscurus	"Her - Koscocrompus obscurus"	h	golf	wood	"Frankston"	08GC03	GC008	8	c	3	1	1
"Piesmatidae"	Mcateella sp.	"Her - Mcateella sp."	h	golf	wood	"Rossdale"	04GC03	GC004	4	c	3	3	1
"Piesmatidae"	Mcateella sp.	"Her - Mcateella sp."	h	golf	wood	"Kingswood"	06GC02	GC006	6	b	2	1	1
"Piesmatidae"	Mcateella sp.	"Her - Mcateella sp."	h	golf	wood	"Frankston"	08GC01	GC008	8	a	1	1	1
"Piesmatidae"	Mcateella sp.	"Her - Mcateella sp."	h	golf	wood	"Centenary"	09GC01	GC009	9	a	1	1	1
"Piesmatidae"	Mcateella sp.	"Her - Mcateella sp."	h	golf	wood	"Ranfurlie"	11GC03	GC011	11	c	3	1	1
"Piesmatidae"	Mcateella sp.	"Her - Mcateella sp."	h	golf	grass	"Amstel"	13GC05	GC013	13	e	5	1	1
"Alydidae"	Melanocanthus scutellaris	"Her - Melanocanthus scutellaris"	h	golf	grass	"Victoria"	02GC06	GC002	2	f	6	2	1
"Alydidae"	Melanocanthus scutellaris	"Her - Melanocanthus scutellaris"	h	golf	grass	"Peninsula"	07GC05	GC007	7	e	5	5	1
"Alydidae"	Melanocanthus scutellaris	"Her - Melanocanthus scutellaris"	h	golf	grass	"Peninsula"	07GC06	GC007	7	f	6	13	1
"Alydidae"	Melanocanthus scutellaris	"Her - Melanocanthus scutellaris"	h	golf	grass	"Settlers Run"	12GC05	GC012	12	e	5	2	1
"Alydidae"	Melanocanthus scutellaris	"Her - Melanocanthus scutellaris"	h	golf	grass	"Settlers Run"	12GC07	GC012	12	g	7	1	1
"Alydidae"	Melanocanthus scutellaris	"Her - Melanocanthus scutellaris"	h	golf	grass	"Amstel"	13GC06	GC013	13	f	6	4	1
"Coreidae"	Mictis profana	"Her - Mictis profana"	h	golf	wood	"Rossdale"	04GC04	GC004	4	d	4	3	1
"Coreidae"	Mictis profana	"Her - Mictis profana"	h	golf	grass	"Kingswood"	06GC05	GC006	6	e	5	1	1
"Miridae"	Mirini 1	"Her - Mirini 1"	h	golf	wood	"Victoria"	02GC03	GC002	2	c	3	1	1
"Miridae"	Mirini 1	"Her - Mirini 1"	h	golf	grass	"Victoria"	02GC08	GC002	2	h	8	4	1
"Miridae"	Mirini 1	"Her - Mirini 1"	h	golf	grass	"Woodlands"	03GC08	GC003	3	h	8	10	1
"Miridae"	Mirini 1	"Her - Mirini 1"	h	golf	grass	"Rossdale"	04GC05	GC004	4	e	5	6	1
"Miridae"	Mirini 1	"Her - Mirini 1"	h	golf	grass	"Kingswood"	06GC08	GC006	6	h	8	1	1
"Miridae"	Mirini 1	"Her - Mirini 1"	h	golf	wood	"Frankston"	08GC02	GC008	8	b	2	1	1
"Miridae"	Mirini 1	"Her - Mirini 1"	h	golf	grass	"Centenary"	09GC05	GC009	9	e	5	1	1
"Miridae"	Mirini 1	"Her - Mirini 1"	h	golf	grass	"Centenary"	09GC06	GC009	9	f	6	1	1
"Miridae"	Mirini 1	"Her - Mirini 1"	h	golf	grass	"Centenary"	09GC08	GC009	9	h	8	2	1
"Miridae"	Mirini 1	"Her - Mirini 1"	h	golf	grass	"Sandhurst"	10GC05	GC010	10	e	5	6	1
"Miridae"	Mirini 1	"Her - Mirini 1"	h	golf	grass	"Ranfurlie"	11GC05	GC011	11	e	5	1	1
"Miridae"	Mirini 1	"Her - Mirini 1"	h	golf	wood	"Amstel"	13GC01	GC013	13	a	1	1	1
"Miridae"	Mirini 3	"Her - Mirini 3"	h	golf	grass	"Settlers Run"	12GC05	GC012	12	e	5	1	1
"Miridae"	Mirini 3	"Her - Mirini 3"	h	golf	grass	"Amstel"	13GC07	GC013	13	g	7	1	1
"Miridae"	Mirini 4	"Her - Mirini 4"	h	golf	wood	"Brighton"	01GC03	GC001	1	c	3	2	1
"Miridae"	Mirini 5	"Her - Mirini 5"	h	golf	wood	"Kingswood"	06GC02	GC006	6	b	2	2	1
"Miridae"	Mirini 5	"Her - Mirini 5"	h	golf	grass	"Settlers Run"	12GC05	GC012	12	e	5	1	1
"Miridae"	Mirini 7	"Her - Mirini 7"	h	golf	grass	"Frankston"	08GC08	GC008	8	h	8	2	1
"Miridae"	Mirini 8	"Her - Mirini 8"	h	golf	wood	"Victoria"	02GC01	GC002	2	a	1	1	1
"Alydidae"	Mutusca brevicornis	"Her - Mutusca brevicornis"	h	golf	wood	"Brighton"	01GC01	GC001	1	a	1	5	1
"Alydidae"	Mutusca brevicornis	"Her - Mutusca brevicornis"	h	golf	wood	"Brighton"	01GC03	GC001	1	c	3	3	1
"Alydidae"	Mutusca brevicornis	"Her - Mutusca brevicornis"	h	golf	wood	"Brighton"	01GC04	GC001	1	d	4	1	1
"Alydidae"	Mutusca brevicornis	"Her - Mutusca brevicornis"	h	golf	grass	"Brighton"	01GC05	GC001	1	e	5	7	1
"Alydidae"	Mutusca brevicornis	"Her - Mutusca brevicornis"	h	golf	grass	"Brighton"	01GC06	GC001	1	f	6	1	1
"Alydidae"	Mutusca brevicornis	"Her - Mutusca brevicornis"	h	golf	grass	"Brighton"	01GC07	GC001	1	g	7	7	1
"Alydidae"	Mutusca brevicornis	"Her - Mutusca brevicornis"	h	golf	wood	"Victoria"	02GC01	GC002	2	a	1	15	1
"Alydidae"	Mutusca brevicornis	"Her - Mutusca brevicornis"	h	golf	wood	"Victoria"	02GC02	GC002	2	b	2	3	1
"Alydidae"	Mutusca brevicornis	"Her - Mutusca brevicornis"	h	golf	wood	"Victoria"	02GC03	GC002	2	c	3	6	1
"Alydidae"	Mutusca brevicornis	"Her - Mutusca brevicornis"	h	golf	wood	"Victoria"	02GC04	GC002	2	d	4	1	1
"Alydidae"	Mutusca brevicornis	"Her - Mutusca brevicornis"	h	golf	grass	"Victoria"	02GC05	GC002	2	e	5	13	1
"Alydidae"	Mutusca brevicornis	"Her - Mutusca brevicornis"	h	golf	grass	"Victoria"	02GC06	GC002	2	f	6	2	1
"Alydidae"	Mutusca brevicornis	"Her - Mutusca brevicornis"	h	golf	grass	"Victoria"	02GC07	GC002	2	g	7	28	1
"Alydidae"	Mutusca brevicornis	"Her - Mutusca brevicornis"	h	golf	grass	"Victoria"	02GC08	GC002	2	h	8	5	1
"Alydidae"	Mutusca brevicornis	"Her - Mutusca brevicornis"	h	golf	wood	"Woodlands"	03GC01	GC003	3	a	1	2	1
"Alydidae"	Mutusca brevicornis	"Her - Mutusca brevicornis"	h	golf	wood	"Woodlands"	03GC02	GC003	3	b	2	5	1
"Alydidae"	Mutusca brevicornis	"Her - Mutusca brevicornis"	h	golf	wood	"Woodlands"	03GC03	GC003	3	c	3	12	1
"Alydidae"	Mutusca brevicornis	"Her - Mutusca brevicornis"	h	golf	wood	"Woodlands"	03GC04	GC003	3	d	4	3	1
"Alydidae"	Mutusca brevicornis	"Her - Mutusca brevicornis"	h	golf	grass	"Woodlands"	03GC05	GC003	3	e	5	48	1
"Alydidae"	Mutusca brevicornis	"Her - Mutusca brevicornis"	h	golf	grass	"Woodlands"	03GC06	GC003	3	f	6	150	1
"Alydidae"	Mutusca brevicornis	"Her - Mutusca brevicornis"	h	golf	grass	"Woodlands"	03GC07	GC003	3	g	7	119	1
"Alydidae"	Mutusca brevicornis	"Her - Mutusca brevicornis"	h	golf	grass	"Woodlands"	03GC08	GC003	3	h	8	35	1
"Alydidae"	Mutusca brevicornis	"Her - Mutusca brevicornis"	h	golf	wood	"Rossdale"	04GC04	GC004	4	d	4	2	1
"Alydidae"	Mutusca brevicornis	"Her - Mutusca brevicornis"	h	golf	grass	"Rossdale"	04GC05	GC004	4	e	5	2	1
"Alydidae"	Mutusca brevicornis	"Her - Mutusca brevicornis"	h	golf	grass	"Rossdale"	04GC06	GC004	4	f	6	22	1
"Alydidae"	Mutusca brevicornis	"Her - Mutusca brevicornis"	h	golf	grass	"Rossdale"	04GC08	GC004	4	h	8	9	1
"Alydidae"	Mutusca brevicornis	"Her - Mutusca brevicornis"	h	golf	wood	"Spring Valley"	05GC02	GC005	5	b	2	6	1
"Alydidae"	Mutusca brevicornis	"Her - Mutusca brevicornis"	h	golf	wood	"Spring Valley"	05GC03	GC005	5	c	3	3	1
"Alydidae"	Mutusca brevicornis	"Her - Mutusca brevicornis"	h	golf	wood	"Spring Valley"	05GC04	GC005	5	d	4	7	1
"Alydidae"	Mutusca brevicornis	"Her - Mutusca brevicornis"	h	golf	grass	"Spring Valley"	05GC05	GC005	5	e	5	50	1
"Alydidae"	Mutusca brevicornis	"Her - Mutusca brevicornis"	h	golf	grass	"Spring Valley"	05GC06	GC005	5	f	6	23	1
"Alydidae"	Mutusca brevicornis	"Her - Mutusca brevicornis"	h	golf	grass	"Spring Valley"	05GC07	GC005	5	g	7	1	1
"Alydidae"	Mutusca brevicornis	"Her - Mutusca brevicornis"	h	golf	grass	"Spring Valley"	05GC08	GC005	5	h	8	113	1
"Alydidae"	Mutusca brevicornis	"Her - Mutusca brevicornis"	h	golf	wood	"Kingswood"	06GC03	GC006	6	c	3	6	1
"Alydidae"	Mutusca brevicornis	"Her - Mutusca brevicornis"	h	golf	wood	"Kingswood"	06GC04	GC006	6	d	4	1	1
"Alydidae"	Mutusca brevicornis	"Her - Mutusca brevicornis"	h	golf	grass	"Kingswood"	06GC05	GC006	6	e	5	20	1
"Alydidae"	Mutusca brevicornis	"Her - Mutusca brevicornis"	h	golf	grass	"Kingswood"	06GC06	GC006	6	f	6	18	1
"Alydidae"	Mutusca brevicornis	"Her - Mutusca brevicornis"	h	golf	grass	"Kingswood"	06GC07	GC006	6	g	7	3	1
"Alydidae"	Mutusca brevicornis	"Her - Mutusca brevicornis"	h	golf	grass	"Kingswood"	06GC08	GC006	6	h	8	183	1
"Alydidae"	Mutusca brevicornis	"Her - Mutusca brevicornis"	h	golf	wood	"Peninsula"	07GC01	GC007	7	a	1	2	1
"Alydidae"	Mutusca brevicornis	"Her - Mutusca brevicornis"	h	golf	wood	"Peninsula"	07GC02	GC007	7	b	2	1	1
"Alydidae"	Mutusca brevicornis	"Her - Mutusca brevicornis"	h	golf	wood	"Peninsula"	07GC03	GC007	7	c	3	15	1
"Alydidae"	Mutusca brevicornis	"Her - Mutusca brevicornis"	h	golf	wood	"Peninsula"	07GC04	GC007	7	d	4	25	1
"Alydidae"	Mutusca brevicornis	"Her - Mutusca brevicornis"	h	golf	grass	"Peninsula"	07GC05	GC007	7	e	5	37	1
"Alydidae"	Mutusca brevicornis	"Her - Mutusca brevicornis"	h	golf	grass	"Peninsula"	07GC06	GC007	7	f	6	159	1
"Alydidae"	Mutusca brevicornis	"Her - Mutusca brevicornis"	h	golf	grass	"Peninsula"	07GC07	GC007	7	g	7	19	1
"Alydidae"	Mutusca brevicornis	"Her - Mutusca brevicornis"	h	golf	grass	"Peninsula"	07GC08	GC007	7	h	8	24	1
"Alydidae"	Mutusca brevicornis	"Her - Mutusca brevicornis"	h	golf	wood	"Frankston"	08GC01	GC008	8	a	1	53	1
"Alydidae"	Mutusca brevicornis	"Her - Mutusca brevicornis"	h	golf	wood	"Frankston"	08GC02	GC008	8	b	2	3	1
"Alydidae"	Mutusca brevicornis	"Her - Mutusca brevicornis"	h	golf	wood	"Frankston"	08GC03	GC008	8	c	3	55	1
"Alydidae"	Mutusca brevicornis	"Her - Mutusca brevicornis"	h	golf	grass	"Frankston"	08GC05	GC008	8	e	5	9	1
"Alydidae"	Mutusca brevicornis	"Her - Mutusca brevicornis"	h	golf	grass	"Frankston"	08GC06	GC008	8	f	6	3	1
"Alydidae"	Mutusca brevicornis	"Her - Mutusca brevicornis"	h	golf	grass	"Frankston"	08GC07	GC008	8	g	7	26	1
"Alydidae"	Mutusca brevicornis	"Her - Mutusca brevicornis"	h	golf	grass	"Frankston"	08GC08	GC008	8	h	8	57	1
"Alydidae"	Mutusca brevicornis	"Her - Mutusca brevicornis"	h	golf	grass	"Centenary"	09GC05	GC009	9	e	5	9	1
"Alydidae"	Mutusca brevicornis	"Her - Mutusca brevicornis"	h	golf	grass	"Centenary"	09GC06	GC009	9	f	6	7	1
"Alydidae"	Mutusca brevicornis	"Her - Mutusca brevicornis"	h	golf	grass	"Centenary"	09GC07	GC009	9	g	7	10	1
"Alydidae"	Mutusca brevicornis	"Her - Mutusca brevicornis"	h	golf	grass	"Centenary"	09GC08	GC009	9	h	8	5	1
"Alydidae"	Mutusca brevicornis	"Her - Mutusca brevicornis"	h	golf	wood	"Sandhurst"	10GC02	GC010	10	b	2	14	1
"Alydidae"	Mutusca brevicornis	"Her - Mutusca brevicornis"	h	golf	wood	"Sandhurst"	10GC04	GC010	10	d	4	1	1
"Alydidae"	Mutusca brevicornis	"Her - Mutusca brevicornis"	h	golf	grass	"Sandhurst"	10GC05	GC010	10	e	5	20	1
"Alydidae"	Mutusca brevicornis	"Her - Mutusca brevicornis"	h	golf	grass	"Sandhurst"	10GC06	GC010	10	f	6	20	1
"Alydidae"	Mutusca brevicornis	"Her - Mutusca brevicornis"	h	golf	grass	"Sandhurst"	10GC07	GC010	10	g	7	7	1
"Alydidae"	Mutusca brevicornis	"Her - Mutusca brevicornis"	h	golf	grass	"Sandhurst"	10GC08	GC010	10	h	8	27	1
"Alydidae"	Mutusca brevicornis	"Her - Mutusca brevicornis"	h	golf	wood	"Ranfurlie"	11GC02	GC011	11	b	2	1	1
"Alydidae"	Mutusca brevicornis	"Her - Mutusca brevicornis"	h	golf	wood	"Ranfurlie"	11GC03	GC011	11	c	3	4	1
"Alydidae"	Mutusca brevicornis	"Her - Mutusca brevicornis"	h	golf	wood	"Ranfurlie"	11GC04	GC011	11	d	4	2	1
"Alydidae"	Mutusca brevicornis	"Her - Mutusca brevicornis"	h	golf	grass	"Ranfurlie"	11GC05	GC011	11	e	5	2	1
"Alydidae"	Mutusca brevicornis	"Her - Mutusca brevicornis"	h	golf	grass	"Ranfurlie"	11GC08	GC011	11	h	8	2	1
"Alydidae"	Mutusca brevicornis	"Her - Mutusca brevicornis"	h	golf	wood	"Settlers Run"	12GC02	GC012	12	b	2	2	1
"Alydidae"	Mutusca brevicornis	"Her - Mutusca brevicornis"	h	golf	wood	"Settlers Run"	12GC03	GC012	12	c	3	2	1
"Alydidae"	Mutusca brevicornis	"Her - Mutusca brevicornis"	h	golf	wood	"Settlers Run"	12GC04	GC012	12	d	4	5	1
"Alydidae"	Mutusca brevicornis	"Her - Mutusca brevicornis"	h	golf	grass	"Settlers Run"	12GC06	GC012	12	f	6	22	1
"Alydidae"	Mutusca brevicornis	"Her - Mutusca brevicornis"	h	golf	grass	"Settlers Run"	12GC07	GC012	12	g	7	25	1
"Alydidae"	Mutusca brevicornis	"Her - Mutusca brevicornis"	h	golf	grass	"Settlers Run"	12GC08	GC012	12	h	8	5	1
"Alydidae"	Mutusca brevicornis	"Her - Mutusca brevicornis"	h	golf	wood	"Amstel"	13GC01	GC013	13	a	1	3	1
"Alydidae"	Mutusca brevicornis	"Her - Mutusca brevicornis"	h	golf	wood	"Amstel"	13GC02	GC013	13	b	2	3	1
"Alydidae"	Mutusca brevicornis	"Her - Mutusca brevicornis"	h	golf	grass	"Amstel"	13GC05	GC013	13	e	5	19	1
"Alydidae"	Mutusca brevicornis	"Her - Mutusca brevicornis"	h	golf	grass	"Amstel"	13GC06	GC013	13	f	6	151	1
"Alydidae"	Mutusca brevicornis	"Her - Mutusca brevicornis"	h	golf	grass	"Amstel"	13GC07	GC013	13	g	7	28	1
"Alydidae"	Mutusca brevicornis	"Her - Mutusca brevicornis"	h	golf	grass	"Amstel"	13GC08	GC013	13	h	8	12	1
"Pentatomidae"	Nezara viridula	"Her - Nezara viridula"	h	golf	grass	"Kingswood"	06GC06	GC006	6	f	6	9	1
"Lygaeidae"	Nysius caledoniae	"Her - Nysius caledoniae"	h	golf	grass	"Brighton"	01GC06	GC001	1	f	6	5	1
"Lygaeidae"	Nysius caledoniae	"Her - Nysius caledoniae"	h	golf	wood	"Victoria"	02GC03	GC002	2	c	3	4	1
"Lygaeidae"	Nysius caledoniae	"Her - Nysius caledoniae"	h	golf	grass	"Victoria"	02GC05	GC002	2	e	5	4	1
"Lygaeidae"	Nysius caledoniae	"Her - Nysius caledoniae"	h	golf	grass	"Victoria"	02GC06	GC002	2	f	6	4	1
"Lygaeidae"	Nysius caledoniae	"Her - Nysius caledoniae"	h	golf	grass	"Victoria"	02GC08	GC002	2	h	8	7	1
"Lygaeidae"	Nysius caledoniae	"Her - Nysius caledoniae"	h	golf	wood	"Woodlands"	03GC01	GC003	3	a	1	14	1
"Lygaeidae"	Nysius caledoniae	"Her - Nysius caledoniae"	h	golf	grass	"Woodlands"	03GC05	GC003	3	e	5	1	1
"Lygaeidae"	Nysius caledoniae	"Her - Nysius caledoniae"	h	golf	grass	"Woodlands"	03GC07	GC003	3	g	7	18	1
"Lygaeidae"	Nysius caledoniae	"Her - Nysius caledoniae"	h	golf	grass	"Woodlands"	03GC08	GC003	3	h	8	19	1
"Lygaeidae"	Nysius caledoniae	"Her - Nysius caledoniae"	h	golf	grass	"Rossdale"	04GC05	GC004	4	e	5	47	1
"Lygaeidae"	Nysius caledoniae	"Her - Nysius caledoniae"	h	golf	grass	"Rossdale"	04GC07	GC004	4	g	7	2	1
"Lygaeidae"	Nysius caledoniae	"Her - Nysius caledoniae"	h	golf	grass	"Spring Valley"	05GC05	GC005	5	e	5	35	1
"Lygaeidae"	Nysius caledoniae	"Her - Nysius caledoniae"	h	golf	grass	"Spring Valley"	05GC06	GC005	5	f	6	1	1
"Lygaeidae"	Nysius caledoniae	"Her - Nysius caledoniae"	h	golf	grass	"Kingswood"	06GC05	GC006	6	e	5	2	1
"Lygaeidae"	Nysius caledoniae	"Her - Nysius caledoniae"	h	golf	grass	"Kingswood"	06GC06	GC006	6	f	6	1	1
"Lygaeidae"	Nysius caledoniae	"Her - Nysius caledoniae"	h	golf	grass	"Kingswood"	06GC08	GC006	6	h	8	59	1
"Lygaeidae"	Nysius caledoniae	"Her - Nysius caledoniae"	h	golf	grass	"Peninsula"	07GC05	GC007	7	e	5	70	1
"Lygaeidae"	Nysius caledoniae	"Her - Nysius caledoniae"	h	golf	grass	"Peninsula"	07GC06	GC007	7	f	6	5	1
"Lygaeidae"	Nysius caledoniae	"Her - Nysius caledoniae"	h	golf	grass	"Peninsula"	07GC07	GC007	7	g	7	28	1
"Lygaeidae"	Nysius caledoniae	"Her - Nysius caledoniae"	h	golf	grass	"Frankston"	08GC07	GC008	8	g	7	1	1
"Lygaeidae"	Nysius caledoniae	"Her - Nysius caledoniae"	h	golf	grass	"Frankston"	08GC08	GC008	8	h	8	2	1
"Lygaeidae"	Nysius caledoniae	"Her - Nysius caledoniae"	h	golf	grass	"Centenary"	09GC05	GC009	9	e	5	2	1
"Lygaeidae"	Nysius caledoniae	"Her - Nysius caledoniae"	h	golf	grass	"Centenary"	09GC06	GC009	9	f	6	3	1
"Lygaeidae"	Nysius caledoniae	"Her - Nysius caledoniae"	h	golf	grass	"Centenary"	09GC08	GC009	9	h	8	17	1
"Lygaeidae"	Nysius caledoniae	"Her - Nysius caledoniae"	h	golf	wood	"Sandhurst"	10GC03	GC010	10	c	3	2	1
"Lygaeidae"	Nysius caledoniae	"Her - Nysius caledoniae"	h	golf	grass	"Sandhurst"	10GC05	GC010	10	e	5	122	1
"Lygaeidae"	Nysius caledoniae	"Her - Nysius caledoniae"	h	golf	grass	"Ranfurlie"	11GC05	GC011	11	e	5	5	1
"Lygaeidae"	Nysius caledoniae	"Her - Nysius caledoniae"	h	golf	grass	"Ranfurlie"	11GC06	GC011	11	f	6	5	1
"Lygaeidae"	Nysius caledoniae	"Her - Nysius caledoniae"	h	golf	grass	"Ranfurlie"	11GC08	GC011	11	h	8	5	1
"Lygaeidae"	Nysius caledoniae	"Her - Nysius caledoniae"	h	golf	wood	"Settlers Run"	12GC01	GC012	12	a	1	3	1
"Lygaeidae"	Nysius caledoniae	"Her - Nysius caledoniae"	h	golf	grass	"Settlers Run"	12GC06	GC012	12	f	6	1	1
"Lygaeidae"	Nysius caledoniae	"Her - Nysius caledoniae"	h	golf	grass	"Settlers Run"	12GC07	GC012	12	g	7	2	1
"Lygaeidae"	Nysius caledoniae	"Her - Nysius caledoniae"	h	golf	grass	"Amstel"	13GC05	GC013	13	e	5	63	1
"Lygaeidae"	Nysius caledoniae	"Her - Nysius caledoniae"	h	golf	grass	"Amstel"	13GC06	GC013	13	f	6	107	1
"Lygaeidae"	Nysius caledoniae	"Her - Nysius caledoniae"	h	golf	grass	"Amstel"	13GC07	GC013	13	g	7	5	1
"Lygaeidae"	Nysius caledoniae	"Her - Nysius caledoniae"	h	golf	grass	"Amstel"	13GC08	GC013	13	h	8	6	1
"Lygaeidae"	Nysius vinitor	"Her - Nysius vinitor"	h	golf	grass	"Woodlands"	03GC07	GC003	3	g	7	1	1
"Lygaeidae"	Nysius vinitor	"Her - Nysius vinitor"	h	golf	grass	"Woodlands"	03GC08	GC003	3	h	8	2	1
"Lygaeidae"	Nysius vinitor	"Her - Nysius vinitor"	h	golf	grass	"Rossdale"	04GC05	GC004	4	e	5	14	1
"Lygaeidae"	Nysius vinitor	"Her - Nysius vinitor"	h	golf	grass	"Rossdale"	04GC07	GC004	4	g	7	1	1
"Lygaeidae"	Nysius vinitor	"Her - Nysius vinitor"	h	golf	grass	"Rossdale"	04GC08	GC004	4	h	8	1	1
"Lygaeidae"	Nysius vinitor	"Her - Nysius vinitor"	h	golf	grass	"Spring Valley"	05GC07	GC005	5	g	7	1	1
"Lygaeidae"	Nysius vinitor	"Her - Nysius vinitor"	h	golf	grass	"Spring Valley"	05GC08	GC005	5	h	8	1	1
"Lygaeidae"	Nysius vinitor	"Her - Nysius vinitor"	h	golf	grass	"Kingswood"	06GC08	GC006	6	h	8	4	1
"Lygaeidae"	Nysius vinitor	"Her - Nysius vinitor"	h	golf	wood	"Peninsula"	07GC04	GC007	7	d	4	1	1
"Lygaeidae"	Nysius vinitor	"Her - Nysius vinitor"	h	golf	grass	"Peninsula"	07GC06	GC007	7	f	6	1	1
"Lygaeidae"	Nysius vinitor	"Her - Nysius vinitor"	h	golf	grass	"Frankston"	08GC08	GC008	8	h	8	7	1
"Lygaeidae"	Nysius vinitor	"Her - Nysius vinitor"	h	golf	wood	"Centenary"	09GC02	GC009	9	b	2	1	1
"Lygaeidae"	Nysius vinitor	"Her - Nysius vinitor"	h	golf	grass	"Centenary"	09GC07	GC009	9	g	7	1	1
"Lygaeidae"	Nysius vinitor	"Her - Nysius vinitor"	h	golf	grass	"Centenary"	09GC08	GC009	9	h	8	2	1
"Lygaeidae"	Nysius vinitor	"Her - Nysius vinitor"	h	golf	grass	"Sandhurst"	10GC05	GC010	10	e	5	52	1
"Lygaeidae"	Nysius vinitor	"Her - Nysius vinitor"	h	golf	wood	"Ranfurlie"	11GC04	GC011	11	d	4	1	1
"Lygaeidae"	Nysius vinitor	"Her - Nysius vinitor"	h	golf	grass	"Ranfurlie"	11GC05	GC011	11	e	5	1	1
"Lygaeidae"	Nysius vinitor	"Her - Nysius vinitor"	h	golf	grass	"Ranfurlie"	11GC07	GC011	11	g	7	10	1
"Lygaeidae"	Nysius vinitor	"Her - Nysius vinitor"	h	golf	grass	"Settlers Run"	12GC05	GC012	12	e	5	1	1
"Lygaeidae"	Nysius vinitor	"Her - Nysius vinitor"	h	golf	grass	"Amstel"	13GC05	GC013	13	e	5	25	1
"Lygaeidae"	Nysius vinitor	"Her - Nysius vinitor"	h	golf	grass	"Amstel"	13GC06	GC013	13	f	6	11	1
"Lygaeidae"	Nysius vinitor	"Her - Nysius vinitor"	h	golf	grass	"Amstel"	13GC07	GC013	13	g	7	2	1
"Pentatomidae"	Ocirrhoe sp. 1	"Her - Ocirrhoe sp. 1"	h	golf	grass	"Frankston"	08GC05	GC008	8	e	5	3	1
"Pentatomidae"	Ocirrhoe sp. 1	"Her - Ocirrhoe sp. 1"	h	golf	grass	"Frankston"	08GC07	GC008	8	g	7	1	1
"Pentatomidae"	Ocirrhoe sp. 1	"Her - Ocirrhoe sp. 1"	h	golf	grass	"Frankston"	08GC08	GC008	8	h	8	1	1
"Pentatomidae"	Ocirrhoe sp. 2	"Her - Ocirrhoe sp. 2"	h	golf	grass	"Kingswood"	06GC06	GC006	6	f	6	1	1
"Pentatomidae"	Ocirrhoe sp. 3	"Her - Ocirrhoe sp. 3"	h	golf	wood	"Kingswood"	06GC04	GC006	6	d	4	1	1
"Pentatomidae"	Ocirrhoe sp. 3	"Her - Ocirrhoe sp. 3"	h	golf	wood	"Frankston"	08GC04	GC008	8	d	4	1	1
"Pentatomidae"	Ocirrhoe sp. 3	"Her - Ocirrhoe sp. 3"	h	golf	wood	"Amstel"	13GC03	GC013	13	c	3	1	1
"Pentatomidae"	Oncocoris geniculatus	"Her - Oncocoris geniculatus"	h	golf	grass	"Frankston"	08GC06	GC008	8	f	6	5	1
"Pentatomidae"	Oncocoris geniculatus	"Her - Oncocoris geniculatus"	h	golf	grass	"Centenary"	09GC07	GC009	9	g	7	14	1
"Cymidae"	Ontiscus australis	"Her - Ontiscus australis"	h	golf	wood	"Spring Valley"	05GC03	GC005	5	c	3	3	1
"Cymidae"	Ontiscus australis	"Her - Ontiscus australis"	h	golf	grass	"Frankston"	08GC08	GC008	8	h	8	2	1
"Miridae"	Orthotylinae 2	"Her - Orthotylinae 2"	h	golf	wood	"Frankston"	08GC01	GC008	8	a	1	1	1
"Miridae"	Orthotylinae 3	"Her - Orthotylinae 3"	h	golf	grass	"Peninsula"	07GC07	GC007	7	g	7	1	1
"Oxycarenidae"	Oxycarenus arctatus	"Her - Oxycarenus arctatus"	h	golf	grass	"Ranfurlie"	11GC06	GC011	11	f	6	1	1
"Oxycarenidae"	Oxycarenus luctuosus	"Her - Oxycarenus luctuosus"	h	golf	grass	"Ranfurlie"	11GC05	GC011	11	e	5	1	1
"Pentatomidae"	Pentatomidae 1	"Her - Pentatomidae 1"	h	golf	grass	"Woodlands"	03GC05	GC003	3	e	5	1	1
"Pentatomidae"	Pentatomidae 1	"Her - Pentatomidae 1"	h	golf	grass	"Woodlands"	03GC06	GC003	3	f	6	4	1
"Pentatomidae"	Pentatomidae 1	"Her - Pentatomidae 1"	h	golf	grass	"Sandhurst"	10GC05	GC010	10	e	5	2	1
"Pentatomidae"	Pentatomidae 1	"Her - Pentatomidae 1"	h	golf	grass	"Sandhurst"	10GC06	GC010	10	f	6	9	1
"Miridae"	Phylinae 1	"Her - Phylinae 1"	h	golf	grass	"Rossdale"	04GC05	GC004	4	e	5	1	1
"Miridae"	Phylinae 1	"Her - Phylinae 1"	h	golf	grass	"Rossdale"	04GC07	GC004	4	g	7	1	1
"Miridae"	Phylinae 1	"Her - Phylinae 1"	h	golf	grass	"Amstel"	13GC06	GC013	13	f	6	2	1
"Miridae"	Phylinae 7	"Her - Phylinae 7"	h	golf	wood	"Settlers Run"	12GC02	GC012	12	b	2	2	1
"Miridae"	Phylinae 7	"Her - Phylinae 7"	h	golf	wood	"Settlers Run"	12GC03	GC012	12	c	3	3	1
"Rhyparochromidae"	Plinthisus sp. 1	"Her - Plinthisus sp. 1"	h	golf	grass	"Brighton"	01GC06	GC001	1	f	6	4	1
"Rhyparochromidae"	Remaudiereana inornata	"Her - Remaudiereana inornata"	h	golf	wood	"Brighton"	01GC01	GC001	1	a	1	1	1
"Rhyparochromidae"	Remaudiereana inornata	"Her - Remaudiereana inornata"	h	golf	wood	"Brighton"	01GC03	GC001	1	c	3	1	1
"Rhyparochromidae"	Remaudiereana inornata	"Her - Remaudiereana inornata"	h	golf	grass	"Brighton"	01GC05	GC001	1	e	5	1	1
"Rhyparochromidae"	Remaudiereana inornata	"Her - Remaudiereana inornata"	h	golf	grass	"Brighton"	01GC06	GC001	1	f	6	2	1
"Rhyparochromidae"	Remaudiereana inornata	"Her - Remaudiereana inornata"	h	golf	grass	"Brighton"	01GC08	GC001	1	h	8	1	1
"Rhyparochromidae"	Remaudiereana inornata	"Her - Remaudiereana inornata"	h	golf	wood	"Victoria"	02GC02	GC002	2	b	2	3	1
"Rhyparochromidae"	Remaudiereana inornata	"Her - Remaudiereana inornata"	h	golf	grass	"Victoria"	02GC06	GC002	2	f	6	103	1
"Rhyparochromidae"	Remaudiereana inornata	"Her - Remaudiereana inornata"	h	golf	grass	"Victoria"	02GC08	GC002	2	h	8	5	1
"Rhyparochromidae"	Remaudiereana inornata	"Her - Remaudiereana inornata"	h	golf	wood	"Woodlands"	03GC01	GC003	3	a	1	2	1
"Rhyparochromidae"	Remaudiereana inornata	"Her - Remaudiereana inornata"	h	golf	grass	"Woodlands"	03GC05	GC003	3	e	5	10	1
"Rhyparochromidae"	Remaudiereana inornata	"Her - Remaudiereana inornata"	h	golf	grass	"Woodlands"	03GC08	GC003	3	h	8	3	1
"Rhyparochromidae"	Remaudiereana inornata	"Her - Remaudiereana inornata"	h	golf	wood	"Rossdale"	04GC03	GC004	4	c	3	1	1
"Rhyparochromidae"	Remaudiereana inornata	"Her - Remaudiereana inornata"	h	golf	grass	"Rossdale"	04GC05	GC004	4	e	5	1	1
"Rhyparochromidae"	Remaudiereana inornata	"Her - Remaudiereana inornata"	h	golf	grass	"Rossdale"	04GC08	GC004	4	h	8	22	1
"Rhyparochromidae"	Remaudiereana inornata	"Her - Remaudiereana inornata"	h	golf	wood	"Spring Valley"	05GC01	GC005	5	a	1	1	1
"Rhyparochromidae"	Remaudiereana inornata	"Her - Remaudiereana inornata"	h	golf	wood	"Spring Valley"	05GC02	GC005	5	b	2	1	1
"Rhyparochromidae"	Remaudiereana inornata	"Her - Remaudiereana inornata"	h	golf	grass	"Spring Valley"	05GC05	GC005	5	e	5	7	1
"Rhyparochromidae"	Remaudiereana inornata	"Her - Remaudiereana inornata"	h	golf	grass	"Spring Valley"	05GC06	GC005	5	f	6	2	1
"Rhyparochromidae"	Remaudiereana inornata	"Her - Remaudiereana inornata"	h	golf	grass	"Spring Valley"	05GC08	GC005	5	h	8	7	1
"Rhyparochromidae"	Remaudiereana inornata	"Her - Remaudiereana inornata"	h	golf	wood	"Kingswood"	06GC02	GC006	6	b	2	1	1
"Rhyparochromidae"	Remaudiereana inornata	"Her - Remaudiereana inornata"	h	golf	grass	"Kingswood"	06GC06	GC006	6	f	6	2	1
"Rhyparochromidae"	Remaudiereana inornata	"Her - Remaudiereana inornata"	h	golf	grass	"Peninsula"	07GC05	GC007	7	e	5	4	1
"Rhyparochromidae"	Remaudiereana inornata	"Her - Remaudiereana inornata"	h	golf	grass	"Peninsula"	07GC06	GC007	7	f	6	1	1
"Rhyparochromidae"	Remaudiereana inornata	"Her - Remaudiereana inornata"	h	golf	wood	"Frankston"	08GC01	GC008	8	a	1	2	1
"Rhyparochromidae"	Remaudiereana inornata	"Her - Remaudiereana inornata"	h	golf	wood	"Frankston"	08GC02	GC008	8	b	2	1	1
"Rhyparochromidae"	Remaudiereana inornata	"Her - Remaudiereana inornata"	h	golf	grass	"Frankston"	08GC08	GC008	8	h	8	2	1
"Rhyparochromidae"	Remaudiereana inornata	"Her - Remaudiereana inornata"	h	golf	grass	"Centenary"	09GC07	GC009	9	g	7	5	1
"Rhyparochromidae"	Remaudiereana inornata	"Her - Remaudiereana inornata"	h	golf	grass	"Centenary"	09GC08	GC009	9	h	8	12	1
"Rhyparochromidae"	Remaudiereana inornata	"Her - Remaudiereana inornata"	h	golf	wood	"Sandhurst"	10GC04	GC010	10	d	4	1	1
"Rhyparochromidae"	Remaudiereana inornata	"Her - Remaudiereana inornata"	h	golf	grass	"Sandhurst"	10GC05	GC010	10	e	5	2	1
"Rhyparochromidae"	Remaudiereana inornata	"Her - Remaudiereana inornata"	h	golf	grass	"Sandhurst"	10GC06	GC010	10	f	6	8	1
"Rhyparochromidae"	Remaudiereana inornata	"Her - Remaudiereana inornata"	h	golf	grass	"Sandhurst"	10GC07	GC010	10	g	7	1	1
"Rhyparochromidae"	Remaudiereana inornata	"Her - Remaudiereana inornata"	h	golf	wood	"Ranfurlie"	11GC04	GC011	11	d	4	1	1
"Rhyparochromidae"	Remaudiereana inornata	"Her - Remaudiereana inornata"	h	golf	grass	"Ranfurlie"	11GC06	GC011	11	f	6	3	1
"Rhyparochromidae"	Remaudiereana inornata	"Her - Remaudiereana inornata"	h	golf	grass	"Ranfurlie"	11GC08	GC011	11	h	8	1	1
"Rhyparochromidae"	Remaudiereana inornata	"Her - Remaudiereana inornata"	h	golf	wood	"Settlers Run"	12GC01	GC012	12	a	1	1	1
"Rhyparochromidae"	Remaudiereana inornata	"Her - Remaudiereana inornata"	h	golf	grass	"Settlers Run"	12GC05	GC012	12	e	5	11	1
"Rhyparochromidae"	Remaudiereana inornata	"Her - Remaudiereana inornata"	h	golf	grass	"Settlers Run"	12GC07	GC012	12	g	7	1	1
"Rhyparochromidae"	Remaudiereana inornata	"Her - Remaudiereana inornata"	h	golf	wood	"Amstel"	13GC01	GC013	13	a	1	43	1
"Rhyparochromidae"	Remaudiereana inornata	"Her - Remaudiereana inornata"	h	golf	grass	"Amstel"	13GC05	GC013	13	e	5	6	1
"Rhyparochromidae"	Remaudiereana inornata	"Her - Remaudiereana inornata"	h	golf	grass	"Amstel"	13GC06	GC013	13	f	6	4	1
"Rhyparochromidae"	Remaudiereana inornata	"Her - Remaudiereana inornata"	h	golf	grass	"Amstel"	13GC07	GC013	13	g	7	155	1
"Rhyparochromidae"	Remaudiereana inornata	"Her - Remaudiereana inornata"	h	golf	grass	"Amstel"	13GC08	GC013	13	h	8	24	1
"Miridae"	Sidnia kinbergi	"Her - Sidnia kinbergi"	h	golf	wood	"Victoria"	02GC02	GC002	2	b	2	1	1
"Miridae"	Sidnia kinbergi	"Her - Sidnia kinbergi"	h	golf	grass	"Victoria"	02GC05	GC002	2	e	5	1	1
"Miridae"	Sidnia kinbergi	"Her - Sidnia kinbergi"	h	golf	grass	"Victoria"	02GC08	GC002	2	h	8	2	1
"Miridae"	Sidnia kinbergi	"Her - Sidnia kinbergi"	h	golf	wood	"Woodlands"	03GC01	GC003	3	a	1	3	1
"Miridae"	Sidnia kinbergi	"Her - Sidnia kinbergi"	h	golf	grass	"Rossdale"	04GC05	GC004	4	e	5	1	1
"Miridae"	Sidnia kinbergi	"Her - Sidnia kinbergi"	h	golf	grass	"Rossdale"	04GC07	GC004	4	g	7	1	1
"Miridae"	Sidnia kinbergi	"Her - Sidnia kinbergi"	h	golf	wood	"Spring Valley"	05GC02	GC005	5	b	2	2	1
"Miridae"	Sidnia kinbergi	"Her - Sidnia kinbergi"	h	golf	grass	"Kingswood"	06GC06	GC006	6	f	6	4	1
"Miridae"	Sidnia kinbergi	"Her - Sidnia kinbergi"	h	golf	grass	"Peninsula"	07GC05	GC007	7	e	5	1	1
"Miridae"	Sidnia kinbergi	"Her - Sidnia kinbergi"	h	golf	grass	"Frankston"	08GC08	GC008	8	h	8	6	1
"Miridae"	Sidnia kinbergi	"Her - Sidnia kinbergi"	h	golf	wood	"Centenary"	09GC03	GC009	9	c	3	1	1
"Miridae"	Sidnia kinbergi	"Her - Sidnia kinbergi"	h	golf	grass	"Centenary"	09GC05	GC009	9	e	5	1	1
"Miridae"	Sidnia kinbergi	"Her - Sidnia kinbergi"	h	golf	grass	"Centenary"	09GC06	GC009	9	f	6	3	1
"Miridae"	Sidnia kinbergi	"Her - Sidnia kinbergi"	h	golf	grass	"Centenary"	09GC07	GC009	9	g	7	4	1
"Miridae"	Sidnia kinbergi	"Her - Sidnia kinbergi"	h	golf	grass	"Centenary"	09GC08	GC009	9	h	8	14	1
"Miridae"	Sidnia kinbergi	"Her - Sidnia kinbergi"	h	golf	grass	"Sandhurst"	10GC05	GC010	10	e	5	3	1
"Miridae"	Sidnia kinbergi	"Her - Sidnia kinbergi"	h	golf	grass	"Sandhurst"	10GC06	GC010	10	f	6	8	1
"Miridae"	Sidnia kinbergi	"Her - Sidnia kinbergi"	h	golf	grass	"Ranfurlie"	11GC06	GC011	11	f	6	1	1
"Miridae"	Sidnia kinbergi	"Her - Sidnia kinbergi"	h	golf	grass	"Ranfurlie"	11GC08	GC011	11	h	8	2	1
"Miridae"	Sidnia kinbergi	"Her - Sidnia kinbergi"	h	golf	grass	"Settlers Run"	12GC05	GC012	12	e	5	9	1
"Miridae"	Sidnia kinbergi	"Her - Sidnia kinbergi"	h	golf	wood	"Amstel"	13GC03	GC013	13	c	3	1	1
"Miridae"	Sidnia kinbergi	"Her - Sidnia kinbergi"	h	golf	grass	"Amstel"	13GC05	GC013	13	e	5	2	1
"Miridae"	Sidnia kinbergi	"Her - Sidnia kinbergi"	h	golf	grass	"Amstel"	13GC06	GC013	13	f	6	75	1
"Miridae"	Sidnia kinbergi	"Her - Sidnia kinbergi"	h	golf	grass	"Amstel"	13GC07	GC013	13	g	7	25	1
"Miridae"	Sidnia kinbergi	"Her - Sidnia kinbergi"	h	golf	grass	"Amstel"	13GC08	GC013	13	h	8	6	1
"Pachygronthidae"	Stenophyella macreta	"Her - Stenophyella macreta"	h	golf	wood	"Victoria"	02GC02	GC002	2	b	2	1	1
"Pachygronthidae"	Stenophyella macreta	"Her - Stenophyella macreta"	h	golf	grass	"Victoria"	02GC05	GC002	2	e	5	12	1
"Pachygronthidae"	Stenophyella macreta	"Her - Stenophyella macreta"	h	golf	grass	"Victoria"	02GC06	GC002	2	f	6	2	1
"Pachygronthidae"	Stenophyella macreta	"Her - Stenophyella macreta"	h	golf	grass	"Victoria"	02GC07	GC002	2	g	7	110	1
"Pachygronthidae"	Stenophyella macreta	"Her - Stenophyella macreta"	h	golf	grass	"Victoria"	02GC08	GC002	2	h	8	2	1
"Pachygronthidae"	Stenophyella macreta	"Her - Stenophyella macreta"	h	golf	wood	"Woodlands"	03GC03	GC003	3	c	3	2	1
"Pachygronthidae"	Stenophyella macreta	"Her - Stenophyella macreta"	h	golf	grass	"Woodlands"	03GC05	GC003	3	e	5	24	1
"Pachygronthidae"	Stenophyella macreta	"Her - Stenophyella macreta"	h	golf	grass	"Woodlands"	03GC06	GC003	3	f	6	95	1
"Pachygronthidae"	Stenophyella macreta	"Her - Stenophyella macreta"	h	golf	grass	"Woodlands"	03GC07	GC003	3	g	7	93	1
"Pachygronthidae"	Stenophyella macreta	"Her - Stenophyella macreta"	h	golf	grass	"Woodlands"	03GC08	GC003	3	h	8	41	1
"Pachygronthidae"	Stenophyella macreta	"Her - Stenophyella macreta"	h	golf	grass	"Spring Valley"	05GC05	GC005	5	e	5	69	1
"Pachygronthidae"	Stenophyella macreta	"Her - Stenophyella macreta"	h	golf	grass	"Spring Valley"	05GC07	GC005	5	g	7	4	1
"Pachygronthidae"	Stenophyella macreta	"Her - Stenophyella macreta"	h	golf	grass	"Spring Valley"	05GC08	GC005	5	h	8	174	1
"Pachygronthidae"	Stenophyella macreta	"Her - Stenophyella macreta"	h	golf	grass	"Kingswood"	06GC05	GC006	6	e	5	3	1
"Pachygronthidae"	Stenophyella macreta	"Her - Stenophyella macreta"	h	golf	grass	"Kingswood"	06GC06	GC006	6	f	6	4	1
"Pachygronthidae"	Stenophyella macreta	"Her - Stenophyella macreta"	h	golf	grass	"Kingswood"	06GC07	GC006	6	g	7	2	1
"Pachygronthidae"	Stenophyella macreta	"Her - Stenophyella macreta"	h	golf	grass	"Kingswood"	06GC08	GC006	6	h	8	76	1
"Pachygronthidae"	Stenophyella macreta	"Her - Stenophyella macreta"	h	golf	wood	"Peninsula"	07GC03	GC007	7	c	3	1	1
"Pachygronthidae"	Stenophyella macreta	"Her - Stenophyella macreta"	h	golf	grass	"Peninsula"	07GC05	GC007	7	e	5	16	1
"Pachygronthidae"	Stenophyella macreta	"Her - Stenophyella macreta"	h	golf	grass	"Peninsula"	07GC06	GC007	7	f	6	338	1
"Pachygronthidae"	Stenophyella macreta	"Her - Stenophyella macreta"	h	golf	grass	"Peninsula"	07GC07	GC007	7	g	7	18	1
"Pachygronthidae"	Stenophyella macreta	"Her - Stenophyella macreta"	h	golf	grass	"Peninsula"	07GC08	GC007	7	h	8	3	1
"Pachygronthidae"	Stenophyella macreta	"Her - Stenophyella macreta"	h	golf	wood	"Frankston"	08GC01	GC008	8	a	1	10	1
"Pachygronthidae"	Stenophyella macreta	"Her - Stenophyella macreta"	h	golf	grass	"Frankston"	08GC05	GC008	8	e	5	22	1
"Pachygronthidae"	Stenophyella macreta	"Her - Stenophyella macreta"	h	golf	grass	"Frankston"	08GC07	GC008	8	g	7	18	1
"Pachygronthidae"	Stenophyella macreta	"Her - Stenophyella macreta"	h	golf	grass	"Frankston"	08GC08	GC008	8	h	8	14	1
"Pachygronthidae"	Stenophyella macreta	"Her - Stenophyella macreta"	h	golf	grass	"Centenary"	09GC05	GC009	9	e	5	2	1
"Pachygronthidae"	Stenophyella macreta	"Her - Stenophyella macreta"	h	golf	grass	"Sandhurst"	10GC05	GC010	10	e	5	22	1
"Pachygronthidae"	Stenophyella macreta	"Her - Stenophyella macreta"	h	golf	grass	"Sandhurst"	10GC06	GC010	10	f	6	2	1
"Pachygronthidae"	Stenophyella macreta	"Her - Stenophyella macreta"	h	golf	grass	"Sandhurst"	10GC07	GC010	10	g	7	64	1
"Pachygronthidae"	Stenophyella macreta	"Her - Stenophyella macreta"	h	golf	grass	"Sandhurst"	10GC08	GC010	10	h	8	53	1
"Pachygronthidae"	Stenophyella macreta	"Her - Stenophyella macreta"	h	golf	wood	"Ranfurlie"	11GC02	GC011	11	b	2	5	1
"Pachygronthidae"	Stenophyella macreta	"Her - Stenophyella macreta"	h	golf	wood	"Ranfurlie"	11GC03	GC011	11	c	3	1	1
"Pachygronthidae"	Stenophyella macreta	"Her - Stenophyella macreta"	h	golf	grass	"Ranfurlie"	11GC05	GC011	11	e	5	7	1
"Pachygronthidae"	Stenophyella macreta	"Her - Stenophyella macreta"	h	golf	grass	"Ranfurlie"	11GC07	GC011	11	g	7	37	1
"Pachygronthidae"	Stenophyella macreta	"Her - Stenophyella macreta"	h	golf	grass	"Ranfurlie"	11GC08	GC011	11	h	8	4	1
"Pachygronthidae"	Stenophyella macreta	"Her - Stenophyella macreta"	h	golf	wood	"Settlers Run"	12GC01	GC012	12	a	1	3	1
"Pachygronthidae"	Stenophyella macreta	"Her - Stenophyella macreta"	h	golf	wood	"Settlers Run"	12GC03	GC012	12	c	3	1	1
"Pachygronthidae"	Stenophyella macreta	"Her - Stenophyella macreta"	h	golf	grass	"Settlers Run"	12GC05	GC012	12	e	5	4	1
"Pachygronthidae"	Stenophyella macreta	"Her - Stenophyella macreta"	h	golf	grass	"Settlers Run"	12GC06	GC012	12	f	6	41	1
"Pachygronthidae"	Stenophyella macreta	"Her - Stenophyella macreta"	h	golf	grass	"Settlers Run"	12GC07	GC012	12	g	7	79	1
"Pachygronthidae"	Stenophyella macreta	"Her - Stenophyella macreta"	h	golf	grass	"Settlers Run"	12GC08	GC012	12	h	8	1	1
"Pachygronthidae"	Stenophyella macreta	"Her - Stenophyella macreta"	h	golf	grass	"Amstel"	13GC06	GC013	13	f	6	77	1
"Pachygronthidae"	Stenophyella macreta	"Her - Stenophyella macreta"	h	golf	grass	"Amstel"	13GC07	GC013	13	g	7	3	1
"Pachygronthidae"	Stenophyella macreta	"Her - Stenophyella macreta"	h	golf	grass	"Amstel"	13GC08	GC013	13	h	8	6	1
"Thaumastocoridae"	Thaumastocoris sp.	"Her - Thaumastocoris sp."	h	golf	wood	"Rossdale"	04GC01	GC004	4	a	1	1	1
"Tingidae"	Tingidae 1	"Her - Tingidae 1"	h	golf	wood	"Brighton"	01GC01	GC001	1	a	1	1	1
"Tingidae"	Tingidae 1	"Her - Tingidae 1"	h	golf	wood	"Centenary"	09GC04	GC009	9	d	4	2	1
"Tingidae"	Tingidae 1	"Her - Tingidae 1"	h	golf	grass	"Amstel"	13GC08	GC013	13	h	8	1	1
"Tingidae"	Tingidae 2	"Her - Tingidae 2"	h	golf	wood	"Peninsula"	07GC04	GC007	7	d	4	1	1
"Tingidae"	Tingidae 3	"Her - Tingidae 3"	h	golf	grass	"Frankston"	08GC08	GC008	8	h	8	1	1
"Miridae"	Zanessa rubrovariegata	"Her - Zanessa rubrovariegata"	h	golf	grass	"Centenary"	09GC06	GC009	9	f	6	1	1
"Anthocoridae"	Buchananiella whitei	"Pre - Buchananiella whitei"	p	golf	grass	"Amstel"	13GC07	GC013	13	g	7	1	1
"Pentatomidae"	Cermatulus nasalis	"Pre - Cermatulus nasalis"	p	golf	grass	"Frankston"	08GC08	GC008	8	h	8	1	1
"Pentatomidae"	Cermatulus nasalis	"Pre - Cermatulus nasalis"	p	golf	grass	"Centenary"	09GC06	GC009	9	f	6	1	1
"Pentatomidae"	Cermatulus nasalis	"Pre - Cermatulus nasalis"	p	golf	grass	"Amstel"	13GC06	GC013	13	f	6	2	1
"Berytidae"	Chinoneides tasmaniensis	"Pre - Chinoneides tasmaniensis"	p	golf	wood	"Kingswood"	06GC01	GC006	6	a	1	1	1
"Berytidae"	Chinoneides tasmaniensis	"Pre - Chinoneides tasmaniensis"	p	golf	wood	"Frankston"	08GC03	GC008	8	c	3	1	1
"Berytidae"	Chinoneides tasmaniensis	"Pre - Chinoneides tasmaniensis"	p	golf	wood	"Amstel"	13GC02	GC013	13	b	2	1	1
"Reduviidae"	Coranus callosus	"Pre - Coranus callosus"	p	golf	grass	"Centenary"	09GC08	GC009	9	h	8	2	1
"Reduviidae"	Coranus callosus	"Pre - Coranus callosus"	p	golf	grass	"Settlers Run"	12GC05	GC012	12	e	5	1	1
"Miridae"	Deraeocorini 2	"Pre - Deraeocorini 2"	p	golf	wood	"Amstel"	13GC01	GC013	13	a	1	1	1
"Miridae"	Deraeocorini 2	"Pre - Deraeocorini 2"	p	golf	grass	"Amstel"	13GC08	GC013	13	h	8	1	1
"Reduviidae"	Dicrotelus prolixus	"Pre - Dicrotelus prolixus"	p	golf	wood	"Peninsula"	07GC03	GC007	7	c	3	1	1
"Reduviidae"	Dicrotelus prolixus	"Pre - Dicrotelus prolixus"	p	golf	grass	"Peninsula"	07GC05	GC007	7	e	5	1	1
"Reduviidae"	Dicrotelus prolixus	"Pre - Dicrotelus prolixus"	p	golf	grass	"Sandhurst"	10GC06	GC010	10	f	6	1	1
"Reduviidae"	Emesinae 1	"Pre - Emesinae 1"	p	golf	wood	"Victoria"	02GC04	GC002	2	d	4	1	1
"Reduviidae"	Emesinae 1	"Pre - Emesinae 1"	p	golf	wood	"Spring Valley"	05GC02	GC005	5	b	2	1	1
"Reduviidae"	Emesinae 1	"Pre - Emesinae 1"	p	golf	wood	"Spring Valley"	05GC03	GC005	5	c	3	1	1
"Reduviidae"	Gminatus australis	"Pre - Gminatus australis"	p	golf	wood	"Peninsula"	07GC04	GC007	7	d	4	1	1
"Reduviidae"	Gminatus australis	"Pre - Gminatus australis"	p	golf	grass	"Centenary"	09GC05	GC009	9	e	5	2	1
"Nabidae"	Nabis kinbergii	"Pre - Nabis kinbergii"	p	golf	grass	"Brighton"	01GC05	GC001	1	e	5	1	1
"Nabidae"	Nabis kinbergii	"Pre - Nabis kinbergii"	p	golf	wood	"Victoria"	02GC01	GC002	2	a	1	1	1
"Nabidae"	Nabis kinbergii	"Pre - Nabis kinbergii"	p	golf	grass	"Victoria"	02GC05	GC002	2	e	5	1	1
"Nabidae"	Nabis kinbergii	"Pre - Nabis kinbergii"	p	golf	grass	"Victoria"	02GC07	GC002	2	g	7	3	1
"Nabidae"	Nabis kinbergii	"Pre - Nabis kinbergii"	p	golf	wood	"Woodlands"	03GC01	GC003	3	a	1	2	1
"Nabidae"	Nabis kinbergii	"Pre - Nabis kinbergii"	p	golf	grass	"Woodlands"	03GC05	GC003	3	e	5	34	1
"Nabidae"	Nabis kinbergii	"Pre - Nabis kinbergii"	p	golf	grass	"Woodlands"	03GC06	GC003	3	f	6	21	1
"Nabidae"	Nabis kinbergii	"Pre - Nabis kinbergii"	p	golf	grass	"Woodlands"	03GC07	GC003	3	g	7	5	1
"Nabidae"	Nabis kinbergii	"Pre - Nabis kinbergii"	p	golf	grass	"Woodlands"	03GC08	GC003	3	h	8	6	1
"Nabidae"	Nabis kinbergii	"Pre - Nabis kinbergii"	p	golf	wood	"Rossdale"	04GC02	GC004	4	b	2	0	0
"Nabidae"	Nabis kinbergii	"Pre - Nabis kinbergii"	p	golf	wood	"Rossdale"	04GC03	GC004	4	c	3	1	1
"Nabidae"	Nabis kinbergii	"Pre - Nabis kinbergii"	p	golf	grass	"Rossdale"	04GC06	GC004	4	f	6	4	1
"Nabidae"	Nabis kinbergii	"Pre - Nabis kinbergii"	p	golf	grass	"Rossdale"	04GC07	GC004	4	g	7	2	1
"Nabidae"	Nabis kinbergii	"Pre - Nabis kinbergii"	p	golf	grass	"Rossdale"	04GC08	GC004	4	h	8	1	1
"Nabidae"	Nabis kinbergii	"Pre - Nabis kinbergii"	p	golf	grass	"Spring Valley"	05GC05	GC005	5	e	5	7	1
"Nabidae"	Nabis kinbergii	"Pre - Nabis kinbergii"	p	golf	grass	"Spring Valley"	05GC06	GC005	5	f	6	8	1
"Nabidae"	Nabis kinbergii	"Pre - Nabis kinbergii"	p	golf	grass	"Spring Valley"	05GC07	GC005	5	g	7	2	1
"Nabidae"	Nabis kinbergii	"Pre - Nabis kinbergii"	p	golf	grass	"Spring Valley"	05GC08	GC005	5	h	8	2	1
"Nabidae"	Nabis kinbergii	"Pre - Nabis kinbergii"	p	golf	grass	"Kingswood"	06GC08	GC006	6	h	8	4	1
"Nabidae"	Nabis kinbergii	"Pre - Nabis kinbergii"	p	golf	wood	"Peninsula"	07GC02	GC007	7	b	2	1	1
"Nabidae"	Nabis kinbergii	"Pre - Nabis kinbergii"	p	golf	grass	"Peninsula"	07GC05	GC007	7	e	5	28	1
"Nabidae"	Nabis kinbergii	"Pre - Nabis kinbergii"	p	golf	grass	"Peninsula"	07GC06	GC007	7	f	6	10	1
"Nabidae"	Nabis kinbergii	"Pre - Nabis kinbergii"	p	golf	grass	"Peninsula"	07GC08	GC007	7	h	8	3	1
"Nabidae"	Nabis kinbergii	"Pre - Nabis kinbergii"	p	golf	wood	"Frankston"	08GC03	GC008	8	c	3	1	1
"Nabidae"	Nabis kinbergii	"Pre - Nabis kinbergii"	p	golf	grass	"Centenary"	09GC06	GC009	9	f	6	11	1
"Nabidae"	Nabis kinbergii	"Pre - Nabis kinbergii"	p	golf	grass	"Centenary"	09GC07	GC009	9	g	7	1	1
"Nabidae"	Nabis kinbergii	"Pre - Nabis kinbergii"	p	golf	grass	"Centenary"	09GC08	GC009	9	h	8	2	1
"Nabidae"	Nabis kinbergii	"Pre - Nabis kinbergii"	p	golf	wood	"Sandhurst"	10GC03	GC010	10	c	3	1	1
"Nabidae"	Nabis kinbergii	"Pre - Nabis kinbergii"	p	golf	grass	"Sandhurst"	10GC05	GC010	10	e	5	1	1
"Nabidae"	Nabis kinbergii	"Pre - Nabis kinbergii"	p	golf	grass	"Sandhurst"	10GC06	GC010	10	f	6	5	1
"Nabidae"	Nabis kinbergii	"Pre - Nabis kinbergii"	p	golf	grass	"Sandhurst"	10GC08	GC010	10	h	8	8	1
"Nabidae"	Nabis kinbergii	"Pre - Nabis kinbergii"	p	golf	grass	"Ranfurlie"	11GC07	GC011	11	g	7	2	1
"Nabidae"	Nabis kinbergii	"Pre - Nabis kinbergii"	p	golf	grass	"Settlers Run"	12GC05	GC012	12	e	5	6	1
"Nabidae"	Nabis kinbergii	"Pre - Nabis kinbergii"	p	golf	grass	"Settlers Run"	12GC07	GC012	12	g	7	11	1
"Nabidae"	Nabis kinbergii	"Pre - Nabis kinbergii"	p	golf	grass	"Settlers Run"	12GC08	GC012	12	h	8	1	1
"Nabidae"	Nabis kinbergii	"Pre - Nabis kinbergii"	p	golf	wood	"Amstel"	13GC01	GC013	13	a	1	2	1
"Nabidae"	Nabis kinbergii	"Pre - Nabis kinbergii"	p	golf	grass	"Amstel"	13GC05	GC013	13	e	5	7	1
"Nabidae"	Nabis kinbergii	"Pre - Nabis kinbergii"	p	golf	grass	"Amstel"	13GC06	GC013	13	f	6	50	1
"Nabidae"	Nabis kinbergii	"Pre - Nabis kinbergii"	p	golf	grass	"Amstel"	13GC07	GC013	13	g	7	2	1
"Nabidae"	Nabis kinbergii	"Pre - Nabis kinbergii"	p	golf	grass	"Amstel"	13GC08	GC013	13	h	8	2	1
"Anthocoridae"	Orius sp.	"Pre - Orius sp."	p	golf	wood	"Victoria"	02GC02	GC002	2	b	2	1	1
"Anthocoridae"	Orius sp.	"Pre - Orius sp."	p	golf	grass	"Rossdale"	04GC07	GC004	4	g	7	1	1
"Anthocoridae"	Orius sp.	"Pre - Orius sp."	p	golf	grass	"Centenary"	09GC06	GC009	9	f	6	1	1
"Anthocoridae"	Orius sp.	"Pre - Orius sp."	p	golf	grass	"Sandhurst"	10GC05	GC010	10	e	5	2	1
"Anthocoridae"	Orius sp.	"Pre - Orius sp."	p	golf	grass	"Sandhurst"	10GC07	GC010	10	g	7	1	1
"Anthocoridae"	Orius sp.	"Pre - Orius sp."	p	golf	wood	"Amstel"	13GC01	GC013	13	a	1	1	1
"Anthocoridae"	Orius sp.	"Pre - Orius sp."	p	golf	grass	"Amstel"	13GC05	GC013	13	e	5	4	1
"Anthocoridae"	Orius sp.	"Pre - Orius sp."	p	golf	grass	"Amstel"	13GC07	GC013	13	g	7	1	1
"Anthocoridae"	Orius sp.	"Pre - Orius sp."	p	golf	grass	"Amstel"	13GC08	GC013	13	h	8	2	1
"Geocoridae"	Stylogeocoris biroi	"Pre - Stylogeocoris biroi"	p	golf	grass	"Frankston"	08GC07	GC008	8	g	7	8	1
