# Supplementary material for: Conserving herbivorous and predatory insects in urban green spaces
Source: Sci Rep. 2017 Jan 19;7:40970. doi: 10.1038/srep40970 (PMC5244475; doi:10.1038/srep40970)
Supplement: Supplementary Dataset 2 [file srep40970-s3.csv]

fam	spp	spp2	fun	ugs	ugs2	loc	code	point	area	plot	rep	abu	occ
"Coreidae"	Amorbus sp.	"Her - Amorbus sp."	h	park	park	"Thomas St. Reserve"	01UP01	UP001	1	a	1	8	1
"Coreidae"	Amorbus sp.	"Her - Amorbus sp."	h	park	park	"Alex Wilkie Reserve"	06UP02	UP006	6	b	2	1	1
"Coreidae"	Amorbus sp.	"Her - Amorbus sp."	h	park	park	"Ballam Park"	07UP01	UP007	7	a	1	6	1
"Rhyparochromidae"	Brentiscerus putoni	"Her - Brentiscerus putoni"	h	park	park	"Ross Reserve"	05UP02	UP005	5	b	2	1	1
"Rhyparochromidae"	Brentiscerus putoni	"Her - Brentiscerus putoni"	h	park	park	"Beauty Park"	08UP01	UP008	8	a	1	1	1
"Miridae"	Chaetedus longiceps	"Her - Chaetedus longiceps"	h	park	park	"Beaumaris Reserve"	02UP02	UP002	2	b	2	9	1
"Miridae"	Chaetedus longiceps	"Her - Chaetedus longiceps"	h	park	park	"Ross Reserve"	05UP01	UP005	5	a	1	1	1
"Miridae"	Chaetedus longiceps	"Her - Chaetedus longiceps"	h	park	park	"Ross Reserve"	05UP02	UP005	5	b	2	1	1
"Miridae"	Chaetedus longiceps	"Her - Chaetedus longiceps"	h	park	park	"Alex Wilkie Reserve"	06UP01	UP006	6	a	1	10	1
"Miridae"	Chaetedus longiceps	"Her - Chaetedus longiceps"	h	park	park	"Beauty Park"	08UP01	UP008	8	a	1	3	1
"Miridae"	Chaetedus longiceps	"Her - Chaetedus longiceps"	h	park	park	"Polaris Reserve"	10UP02	UP010	10	b	2	2	1
"Miridae"	Chaetedus longiceps	"Her - Chaetedus longiceps"	h	park	park	"Botanical Ridge Reserve"	12UP02	UP012	12	b	2	14	1
"Lygaeidae"	Crompus oculatus	"Her - Crompus oculatus"	h	park	park	"Ross Reserve"	05UP02	UP005	5	b	2	5	1
"Artheneidae"	Dilompus woodwardi	"Her - Dilompus woodwardi"	h	park	park	"Bernborough Reserve"	11UP01	UP011	11	a	1	1	1
"Rhyparochromidae"	Euander lacertosus	"Her - Euander lacertosus"	h	park	park	"Botanical Ridge Reserve"	12UP02	UP012	12	b	2	2	1
"Acanthosomatidae"	Eupolemus sp. 1	"Her - Eupolemus sp. 1"	h	park	park	"Ross Reserve"	05UP02	UP005	5	b	2	7	1
"Lygaeidae"	Eurynysius sp.	"Her - Eurynysius sp."	h	park	park	"Monahans Rd. Reserve"	13UP02	UP013	13	b	2	4	1
"Pentatomidae"	Eysarcoris distinctus	"Her - Eysarcoris distinctus"	h	park	park	"Botanical Ridge Reserve"	12UP01	UP012	12	a	1	1	1
"Tingidae"	Froggattia olivinia	"Her - Froggattia olivinia"	h	park	park	"Thomas St. Reserve"	01UP01	UP001	1	a	1	1	1
"Tingidae"	Froggattia olivinia	"Her - Froggattia olivinia"	h	park	park	"Thomas St. Reserve"	01UP02	UP001	1	b	2	2	1
"Miridae"	Halticus minutus	"Her - Halticus minutus"	h	park	park	"Beaumaris Reserve"	02UP02	UP002	2	b	2	7	1
"Miridae"	Halticus minutus	"Her - Halticus minutus"	h	park	park	"Ross Reserve"	05UP01	UP005	5	a	1	1	1
"Miridae"	Halticus minutus	"Her - Halticus minutus"	h	park	park	"Ross Reserve"	05UP02	UP005	5	b	2	1	1
"Miridae"	Halticus minutus	"Her - Halticus minutus"	h	park	park	"Alex Wilkie Reserve"	06UP01	UP006	6	a	1	1	1
"Miridae"	Halticus minutus	"Her - Halticus minutus"	h	park	park	"Ballam Park"	07UP02	UP007	7	b	2	1	1
"Miridae"	Halticus minutus	"Her - Halticus minutus"	h	park	park	"Monahans Rd. Reserve"	13UP01	UP013	13	a	1	1	1
"Piesmatidae"	Mcateella sp.	"Her - Mcateella sp."	h	park	park	"Ballam Park"	07UP01	UP007	7	a	1	2	1
"Piesmatidae"	Mcateella sp.	"Her - Mcateella sp."	h	park	park	"Beauty Park"	08UP02	UP008	8	b	2	1	1
"Coreidae"	Mictis profana	"Her - Mictis profana"	h	park	park	"Beauty Park"	08UP02	UP008	8	b	2	1	1
"Miridae"	Mirini 4	"Her - Mirini 4"	h	park	park	"Beauty Park"	08UP02	UP008	8	b	2	1	1
"Miridae"	Mirini 5	"Her - Mirini 5"	h	park	park	"Polaris Reserve"	10UP01	UP010	10	a	1	0	0
"Miridae"	Mirini 5	"Her - Mirini 5"	h	park	park	"Polaris Reserve"	10UP02	UP010	10	b	2	1	1
"Miridae"	Mirini 5	"Her - Mirini 5"	h	park	park	"Bernborough Reserve"	11UP01	UP011	11	a	1	9	1
"Miridae"	Mirini 5	"Her - Mirini 5"	h	park	park	"Bernborough Reserve"	11UP02	UP011	11	b	2	2	1
"Miridae"	Mirini 5	"Her - Mirini 5"	h	park	park	"Monahans Rd. Reserve"	13UP02	UP013	13	b	2	1	1
"Miridae"	Mirini 9	"Her - Mirini 9"	h	park	park	"Polaris Reserve"	10UP02	UP010	10	b	2	1	1
"Alydidae"	Mutusca brevicornis	"Her - Mutusca brevicornis"	h	park	park	"Thomas St. Reserve"	01UP01	UP001	1	a	1	1	1
"Alydidae"	Mutusca brevicornis	"Her - Mutusca brevicornis"	h	park	park	"Thomas St. Reserve"	01UP02	UP001	1	b	2	1	1
"Alydidae"	Mutusca brevicornis	"Her - Mutusca brevicornis"	h	park	park	"Beaumaris Reserve"	02UP02	UP002	2	b	2	6	1
"Alydidae"	Mutusca brevicornis	"Her - Mutusca brevicornis"	h	park	park	"Gerry Green Reserve"	03UP01	UP003	3	a	1	2	1
"Alydidae"	Mutusca brevicornis	"Her - Mutusca brevicornis"	h	park	park	"Gerry Green Reserve"	03UP02	UP003	3	b	2	0	0
"Alydidae"	Mutusca brevicornis	"Her - Mutusca brevicornis"	h	park	park	"Park"	04UP01	UP004	4	a	1	0	0
"Alydidae"	Mutusca brevicornis	"Her - Mutusca brevicornis"	h	park	park	"Park"	04UP02	UP004	4	b	2	0	0
"Alydidae"	Mutusca brevicornis	"Her - Mutusca brevicornis"	h	park	park	"Alex Wilkie Reserve"	06UP01	UP006	6	a	1	19	1
"Alydidae"	Mutusca brevicornis	"Her - Mutusca brevicornis"	h	park	park	"Beauty Park"	08UP01	UP008	8	a	1	9	1
"Alydidae"	Mutusca brevicornis	"Her - Mutusca brevicornis"	h	park	park	"Polaris Reserve"	10UP02	UP010	10	b	2	1	1
"Alydidae"	Mutusca brevicornis	"Her - Mutusca brevicornis"	h	park	park	"Botanical Ridge Reserve"	12UP01	UP012	12	a	1	1	1
"Alydidae"	Mutusca brevicornis	"Her - Mutusca brevicornis"	h	park	park	"Botanical Ridge Reserve"	12UP02	UP012	12	b	2	29	1
"Pentatomidae"	Notius depressus	"Her - Notius depressus"	h	park	park	"Thomas St. Reserve"	01UP02	UP001	1	b	2	1	1
"Lygaeidae"	Nysius caledoniae	"Her - Nysius caledoniae"	h	park	park	"Thomas St. Reserve"	01UP02	UP001	1	b	2	3	1
"Lygaeidae"	Nysius caledoniae	"Her - Nysius caledoniae"	h	park	park	"Bernborough Reserve"	11UP02	UP011	11	b	2	10	1
"Lygaeidae"	Nysius vinitor	"Her - Nysius vinitor"	h	park	park	"Alex Wilkie Reserve"	06UP01	UP006	6	a	1	1	1
"Lygaeidae"	Nysius vinitor	"Her - Nysius vinitor"	h	park	park	"Ballam Park"	07UP01	UP007	7	a	1	1	1
"Lygaeidae"	Nysius vinitor	"Her - Nysius vinitor"	h	park	park	"Beauty Park"	08UP01	UP008	8	a	1	2	1
"Lygaeidae"	Nysius vinitor	"Her - Nysius vinitor"	h	park	park	"Bernborough Reserve"	11UP02	UP011	11	b	2	2	1
"Pentatomidae"	Ocirrhoe sp. 3	"Her - Ocirrhoe sp. 3"	h	park	park	"Alex Wilkie Reserve"	06UP02	UP006	6	b	2	1	1
"Miridae"	Orthotylinae 7	"Her - Orthotylinae 7"	h	park	park	"Ballam Park"	07UP01	UP007	7	a	1	1	1
"Pentatomidae"	Pentatomidae 1	"Her - Pentatomidae 1"	h	park	park	"Botanical Ridge Reserve"	12UP02	UP012	12	b	2	4	1
"Pentatomidae"	Pentatomidae 20	"Her - Pentatomidae 20"	h	park	park	"Alex Wilkie Reserve"	06UP01	UP006	6	a	1	1	1
"Miridae"	Phylinae 1	"Her - Phylinae 1"	h	park	park	"Monahans Rd. Reserve"	13UP02	UP013	13	b	2	1	1
"Rhyparochromidae"	Remaudiereana inornata	"Her - Remaudiereana inornata"	h	park	park	"Thomas St. Reserve"	01UP02	UP001	1	b	2	6	1
"Rhyparochromidae"	Remaudiereana inornata	"Her - Remaudiereana inornata"	h	park	park	"Ross Reserve"	05UP02	UP005	5	b	2	1	1
"Rhyparochromidae"	Remaudiereana inornata	"Her - Remaudiereana inornata"	h	park	park	"Alex Wilkie Reserve"	06UP01	UP006	6	a	1	1	1
"Rhyparochromidae"	Remaudiereana inornata	"Her - Remaudiereana inornata"	h	park	park	"Beauty Park"	08UP01	UP008	8	a	1	2	1
"Miridae"	Sidnia kinbergi	"Her - Sidnia kinbergi"	h	park	park	"Beaumaris Reserve"	02UP01	UP002	2	a	1	0	0
"Miridae"	Sidnia kinbergi	"Her - Sidnia kinbergi"	h	park	park	"Beaumaris Reserve"	02UP02	UP002	2	b	2	1	1
"Miridae"	Sidnia kinbergi	"Her - Sidnia kinbergi"	h	park	park	"Alex Wilkie Reserve"	06UP01	UP006	6	a	1	1	1
"Pachygronthidae"	Stenophyella macreta	"Her - Stenophyella macreta"	h	park	park	"Botanical Ridge Reserve"	12UP01	UP012	12	a	1	4	1
"Pachygronthidae"	Stenophyella macreta	"Her - Stenophyella macreta"	h	park	park	"Botanical Ridge Reserve"	12UP02	UP012	12	b	2	7	1
"Thaumastocoridae"	Thaumastocoris sp.	"Her - Thaumastocoris sp."	h	park	park	"Bernborough Reserve"	11UP01	UP011	11	a	1	5	1
"Reduviidae"	Emesinae 1	"Pre - Emesinae 1"	p	park	park	"Thomas St. Reserve"	01UP02	UP001	1	b	2	1	1
"Geocoridae"	Geocoridae 2	"Pre - Geocoridae 2"	p	park	park	"Bernborough Reserve"	11UP02	UP011	11	b	2	1	1
"Reduviidae"	Gminatus australis	"Pre - Gminatus australis"	p	park	park	"Botany Park"	09UP01	UP009	9	a	1	0	0
"Reduviidae"	Gminatus australis	"Pre - Gminatus australis"	p	park	park	"Botany Park"	09UP02	UP009	9	b	2	1	1
"Nabidae"	Nabis kinbergii	"Pre - Nabis kinbergii"	p	park	park	"Thomas St. Reserve"	01UP02	UP001	1	b	2	3	1
"Nabidae"	Nabis kinbergii	"Pre - Nabis kinbergii"	p	park	park	"Ross Reserve"	05UP01	UP005	5	a	1	1	1
"Nabidae"	Nabis kinbergii	"Pre - Nabis kinbergii"	p	park	park	"Alex Wilkie Reserve"	06UP01	UP006	6	a	1	1	1
"Nabidae"	Nabis kinbergii	"Pre - Nabis kinbergii"	p	park	park	"Botanical Ridge Reserve"	12UP02	UP012	12	b	2	4	1
"Anthocoridae"	Orius sp.	"Pre - Orius sp."	p	park	park	"Polaris Reserve"	10UP02	UP010	10	b	2	1	1
