# Supplementary material for: Conserving herbivorous and predatory insects in urban green spaces
Source: Sci Rep. 2017 Jan 19;7:40970. doi: 10.1038/srep40970 (PMC5244475; doi:10.1038/srep40970)
Supplement: Supplementary Dataset 3 [file srep40970-s4.csv]

fam	spp	spp2	fun	ugs	ugs2	loc	code	point	area	plot	rep	abu	occ
"Rhyparochromidae"	Brentiscerus putoni	"Her - Brentiscerus putoni"	h	garden	garden	"12 French Ave."	04RG01	RG004	4	a	1	1	1
"Miridae"	Chaetedus longiceps	"Her - Chaetedus longiceps"	h	garden	garden	"4/6 Hastings Ave."	02RG03	RG002	2	c	3	1	1
"Miridae"	Chaetedus longiceps	"Her - Chaetedus longiceps"	h	garden	garden	"5 Melrose St."	03RG02	RG003	3	b	2	2	1
"Miridae"	Chaetedus longiceps	"Her - Chaetedus longiceps"	h	garden	garden	"12 French Ave."	04RG01	RG004	4	a	1	2	1
"Miridae"	Chaetedus longiceps	"Her - Chaetedus longiceps"	h	garden	garden	"7 Joffre St."	04RG03	RG004	4	c	3	8	1
"Miridae"	Chaetedus longiceps	"Her - Chaetedus longiceps"	h	garden	garden	"36 Royal Ave."	05RG02	RG005	5	b	2	3	1
"Miridae"	Chaetedus longiceps	"Her - Chaetedus longiceps"	h	garden	garden	"4 Nicholas St."	06RG03	RG006	6	c	3	1	1
"Miridae"	Chaetedus longiceps	"Her - Chaetedus longiceps"	h	garden	garden	"13 Coprosma Ave."	07RG01	RG007	7	a	1	1	1
"Miridae"	Chaetedus longiceps	"Her - Chaetedus longiceps"	h	garden	garden	"22 Gweno Ave."	08RG01	RG008	8	a	1	1	1
"Miridae"	Chaetedus longiceps	"Her - Chaetedus longiceps"	h	garden	garden	"10/12 Warringa Rd."	08RG03	RG008	8	c	3	1	1
"Miridae"	Chaetedus longiceps	"Her - Chaetedus longiceps"	h	garden	garden	"72 Kars St."	08RG04	RG008	8	d	4	1	1
"Miridae"	Chaetedus longiceps	"Her - Chaetedus longiceps"	h	garden	garden	"25 Edwards St."	09RG04	RG009	9	d	4	1	1
"Miridae"	Chaetedus longiceps	"Her - Chaetedus longiceps"	h	garden	garden	"43 Cochrane St."	13RG01	RG013	13	a	1	1	1
"Miridae"	Chaetedus longiceps	"Her - Chaetedus longiceps"	h	garden	garden	"House"	13RG02	RG013	13	b	2	0	0
"Pentatomidae"	Cuspicona sp. 1	"Her - Cuspicona sp. 1"	h	garden	garden	"22 Margate St."	02RG04	RG002	2	d	4	1	1
"Pentatomidae"	Cuspicona sp. 1	"Her - Cuspicona sp. 1"	h	garden	garden	"45 Glanaire Cr."	11RG03	RG011	11	c	3	1	1
"Rhyparochromidae"	Dieuches maculicollis	"Her - Dieuches maculicollis"	h	garden	garden	"5 Whyte St."	01RG02	RG001	1	b	2	1	1
"Artheneidae"	Dilompus robustus	"Her - Dilompus robustus"	h	garden	garden	"House"	05RG01	RG005	5	a	1	0	0
"Artheneidae"	Dilompus robustus	"Her - Dilompus robustus"	h	garden	garden	"36 Royal Ave."	05RG02	RG005	5	b	2	1	1
"Artheneidae"	Dilompus robustus	"Her - Dilompus robustus"	h	garden	garden	"4 Cromwell Ct."	06RG04	RG006	6	d	4	7	1
"Miridae"	Halticus minutus	"Her - Halticus minutus"	h	garden	garden	"22 Margate St."	02RG04	RG002	2	d	4	1	1
"Rhyparochromidae"	Lethaeini 1	"Her - Lethaeini 1"	h	garden	garden	"62 Beech St."	09RG03	RG009	9	c	3	1	1
"Miridae"	Mirini 1	"Her - Mirini 1"	h	garden	garden	"82 New St."	01RG04	RG001	1	d	4	1	1
"Miridae"	Mirini 1	"Her - Mirini 1"	h	garden	garden	"5 Melrose St."	03RG02	RG003	3	b	2	2	1
"Miridae"	Mirini 1	"Her - Mirini 1"	h	garden	garden	"15 Deborah Ct."	10RG04	RG010	10	d	4	11	1
"Miridae"	Mirini 1	"Her - Mirini 1"	h	garden	garden	"14 Saunton Dr."	12RG04	RG012	12	d	4	12	1
"Miridae"	Mirini 7	"Her - Mirini 7"	h	garden	garden	"12 French Ave."	04RG01	RG004	4	a	1	3	1
"Miridae"	Mirini 7	"Her - Mirini 7"	h	garden	garden	"80 Albert Ave."	05RG04	RG005	5	d	4	2	1
"Miridae"	Mirini 7	"Her - Mirini 7"	h	garden	garden	"14 Paisley Dr."	07RG03	RG007	7	c	3	4	1
"Miridae"	Mirini 7	"Her - Mirini 7"	h	garden	garden	"25 Liddesdale Ave."	08RG02	RG008	8	b	2	3	1
"Miridae"	Mirini 8	"Her - Mirini 8"	h	garden	garden	"9 Bagley St."	01RG01	RG001	1	a	1	1	1
"Miridae"	Mirini 9	"Her - Mirini 9"	h	garden	garden	"9 Bagley St."	01RG01	RG001	1	a	1	2	1
"Miridae"	Mirini 9	"Her - Mirini 9"	h	garden	garden	"1 Melrose St."	03RG03	RG003	3	c	3	1	1
"Miridae"	Mirini 9	"Her - Mirini 9"	h	garden	garden	"44 Barkly St."	03RG04	RG003	3	d	4	1	1
"Miridae"	Mirini 9	"Her - Mirini 9"	h	garden	garden	"10/12 Warringa Rd."	08RG03	RG008	8	c	3	2	1
"Alydidae"	Mutusca brevicornis	"Her - Mutusca brevicornis"	h	garden	garden	"4/6 Hastings Ave."	02RG03	RG002	2	c	3	1	1
"Alydidae"	Mutusca brevicornis	"Her - Mutusca brevicornis"	h	garden	garden	"26 Keith Ave."	04RG02	RG004	4	b	2	2	1
"Alydidae"	Mutusca brevicornis	"Her - Mutusca brevicornis"	h	garden	garden	"7 Joffre St."	04RG03	RG004	4	c	3	6	1
"Alydidae"	Mutusca brevicornis	"Her - Mutusca brevicornis"	h	garden	garden	"16 French Ave."	04RG04	RG004	4	d	4	1	1
"Alydidae"	Mutusca brevicornis	"Her - Mutusca brevicornis"	h	garden	garden	"36 Royal Ave."	05RG02	RG005	5	b	2	4	1
"Alydidae"	Mutusca brevicornis	"Her - Mutusca brevicornis"	h	garden	garden	"80 Albert Ave."	05RG04	RG005	5	d	4	4	1
"Alydidae"	Mutusca brevicornis	"Her - Mutusca brevicornis"	h	garden	garden	"22 Gweno Ave."	08RG01	RG008	8	a	1	29	1
"Alydidae"	Mutusca brevicornis	"Her - Mutusca brevicornis"	h	garden	garden	"10/12 Warringa Rd."	08RG03	RG008	8	c	3	1	1
"Lygaeidae"	Nysius caledoniae	"Her - Nysius caledoniae"	h	garden	garden	"72 New St."	01RG03	RG001	1	c	3	1	1
"Lygaeidae"	Nysius caledoniae	"Her - Nysius caledoniae"	h	garden	garden	"78/80 Cromer Rd."	02RG02	RG002	2	b	2	1	1
"Lygaeidae"	Nysius caledoniae	"Her - Nysius caledoniae"	h	garden	garden	"22 Margate St."	02RG04	RG002	2	d	4	1	1
"Lygaeidae"	Nysius caledoniae	"Her - Nysius caledoniae"	h	garden	garden	"10 Barkly St."	03RG01	RG003	3	a	1	39	1
"Lygaeidae"	Nysius caledoniae	"Her - Nysius caledoniae"	h	garden	garden	"12 French Ave."	04RG01	RG004	4	a	1	2	1
"Lygaeidae"	Nysius caledoniae	"Her - Nysius caledoniae"	h	garden	garden	"36 Royal Ave."	05RG02	RG005	5	b	2	6	1
"Lygaeidae"	Nysius caledoniae	"Her - Nysius caledoniae"	h	garden	garden	"22 Gweno Ave."	08RG01	RG008	8	a	1	1	1
"Lygaeidae"	Nysius caledoniae	"Her - Nysius caledoniae"	h	garden	garden	"10 Beech St."	09RG01	RG009	9	a	1	4	1
"Lygaeidae"	Nysius caledoniae	"Her - Nysius caledoniae"	h	garden	garden	"62 Beech St."	09RG03	RG009	9	c	3	24	1
"Lygaeidae"	Nysius caledoniae	"Her - Nysius caledoniae"	h	garden	garden	"25 Edwards St."	09RG04	RG009	9	d	4	2	1
"Lygaeidae"	Nysius caledoniae	"Her - Nysius caledoniae"	h	garden	garden	"15 Deborah Ct."	10RG04	RG010	10	d	4	3	1
"Lygaeidae"	Nysius caledoniae	"Her - Nysius caledoniae"	h	garden	garden	"20 Taplan Cr."	11RG01	RG011	11	a	1	133	1
"Lygaeidae"	Nysius caledoniae	"Her - Nysius caledoniae"	h	garden	garden	"House"	11RG02	RG011	11	b	2	0	0
"Lygaeidae"	Nysius caledoniae	"Her - Nysius caledoniae"	h	garden	garden	"House"	11RG04	RG011	11	d	4	0	0
"Lygaeidae"	Nysius caledoniae	"Her - Nysius caledoniae"	h	garden	garden	"30 Ferndown Dr."	12RG02	RG012	12	b	2	6	1
"Lygaeidae"	Nysius caledoniae	"Her - Nysius caledoniae"	h	garden	garden	"7 Saunton Dr."	12RG03	RG012	12	c	3	2	1
"Lygaeidae"	Nysius caledoniae	"Her - Nysius caledoniae"	h	garden	garden	"14 Saunton Dr."	12RG04	RG012	12	d	4	154	1
"Lygaeidae"	Nysius caledoniae	"Her - Nysius caledoniae"	h	garden	garden	"21 Lorna St."	13RG04	RG013	13	d	4	1	1
"Lygaeidae"	Nysius vinitor	"Her - Nysius vinitor"	h	garden	garden	"10 Barkly St."	03RG01	RG003	3	a	1	12	1
"Lygaeidae"	Nysius vinitor	"Her - Nysius vinitor"	h	garden	garden	"370 Corrigan Rd."	06RG01	RG006	6	a	1	2	1
"Lygaeidae"	Nysius vinitor	"Her - Nysius vinitor"	h	garden	garden	"57 Brookland Greens Blvd."	12RG01	RG012	12	a	1	1	1
"Pentatomidae"	Ocirrhoe sp. 1	"Her - Ocirrhoe sp. 1"	h	garden	garden	"12 French Ave."	04RG01	RG004	4	a	1	6	1
"Pentatomidae"	Ocirrhoe sp. 3	"Her - Ocirrhoe sp. 3"	h	garden	garden	"12 French Ave."	04RG01	RG004	4	a	1	1	1
"Oxycarenidae"	Oxycarenus luctuosus	"Her - Oxycarenus luctuosus"	h	garden	garden	"4 Nicholas St."	06RG03	RG006	6	c	3	1	1
"Miridae"	Phylinae 1	"Her - Phylinae 1"	h	garden	garden	"10/12 Warringa Rd."	08RG03	RG008	8	c	3	1	1
"Miridae"	Phylinae 1	"Her - Phylinae 1"	h	garden	garden	"15 Deborah Ct."	10RG04	RG010	10	d	4	1	1
"Rhyparochromidae"	Plinthisus sp. 2	"Her - Plinthisus sp. 2"	h	garden	garden	"45 Glanaire Cr."	11RG03	RG011	11	c	3	1	1
"Rhyparochromidae"	Remaudiereana inornata	"Her - Remaudiereana inornata"	h	garden	garden	"9 Bagley St."	01RG01	RG001	1	a	1	1	1
"Rhyparochromidae"	Remaudiereana inornata	"Her - Remaudiereana inornata"	h	garden	garden	"5 Whyte St."	01RG02	RG001	1	b	2	1	1
"Rhyparochromidae"	Remaudiereana inornata	"Her - Remaudiereana inornata"	h	garden	garden	"72 New St."	01RG03	RG001	1	c	3	4	1
"Rhyparochromidae"	Remaudiereana inornata	"Her - Remaudiereana inornata"	h	garden	garden	"1 Melrose St."	03RG03	RG003	3	c	3	1	1
"Rhyparochromidae"	Remaudiereana inornata	"Her - Remaudiereana inornata"	h	garden	garden	"12 French Ave."	04RG01	RG004	4	a	1	24	1
"Rhyparochromidae"	Remaudiereana inornata	"Her - Remaudiereana inornata"	h	garden	garden	"26 Keith Ave."	04RG02	RG004	4	b	2	12	1
"Rhyparochromidae"	Remaudiereana inornata	"Her - Remaudiereana inornata"	h	garden	garden	"7 Joffre St."	04RG03	RG004	4	c	3	1	1
"Rhyparochromidae"	Remaudiereana inornata	"Her - Remaudiereana inornata"	h	garden	garden	"36 Royal Ave."	05RG02	RG005	5	b	2	1	1
"Rhyparochromidae"	Remaudiereana inornata	"Her - Remaudiereana inornata"	h	garden	garden	"10 Putt Gr."	06RG02	RG006	6	b	2	1	1
"Rhyparochromidae"	Remaudiereana inornata	"Her - Remaudiereana inornata"	h	garden	garden	"4 Nicholas St."	06RG03	RG006	6	c	3	1	1
"Rhyparochromidae"	Remaudiereana inornata	"Her - Remaudiereana inornata"	h	garden	garden	"3 Kurong St."	07RG02	RG007	7	b	2	1	1
"Rhyparochromidae"	Remaudiereana inornata	"Her - Remaudiereana inornata"	h	garden	garden	"10/12 Warringa Rd."	08RG03	RG008	8	c	3	1	1
"Rhyparochromidae"	Remaudiereana inornata	"Her - Remaudiereana inornata"	h	garden	garden	"30 Ferndown Dr."	12RG02	RG012	12	b	2	2	1
"Miridae"	Sidnia kinbergi	"Her - Sidnia kinbergi"	h	garden	garden	"12 French Ave."	04RG01	RG004	4	a	1	1	1
"Miridae"	Sidnia kinbergi	"Her - Sidnia kinbergi"	h	garden	garden	"3 Kurong St."	07RG02	RG007	7	b	2	1	1
"Miridae"	Sidnia kinbergi	"Her - Sidnia kinbergi"	h	garden	garden	"10 Beech St."	09RG01	RG009	9	a	1	2	1
"Miridae"	Sidnia kinbergi	"Her - Sidnia kinbergi"	h	garden	garden	"25 Edwards St."	09RG04	RG009	9	d	4	1	1
"Miridae"	Sidnia kinbergi	"Her - Sidnia kinbergi"	h	garden	garden	"3 Van Haaster Gr."	10RG01	RG010	10	a	1	1	1
"Miridae"	Sidnia kinbergi	"Her - Sidnia kinbergi"	h	garden	garden	"7 Van Haaster Gr."	10RG02	RG010	10	b	2	1	1
"Miridae"	Sidnia kinbergi	"Her - Sidnia kinbergi"	h	garden	garden	"15 Deborah Ct."	10RG04	RG010	10	d	4	2	1
"Miridae"	Sidnia kinbergi	"Her - Sidnia kinbergi"	h	garden	garden	"20 Taplan Cr."	11RG01	RG011	11	a	1	1	1
"Miridae"	Sidnia kinbergi	"Her - Sidnia kinbergi"	h	garden	garden	"45 Glanaire Cr."	11RG03	RG011	11	c	3	1	1
"Pachygronthidae"	Stenophyella macreta	"Her - Stenophyella macreta"	h	garden	garden	"80 Albert Ave."	05RG04	RG005	5	d	4	1	1
"Tingidae"	Stephanitis pyroides	"Her - Stephanitis pyroides"	h	garden	garden	"9 Bagley St."	01RG01	RG001	1	a	1	3	1
"Tingidae"	Stephanitis pyroides	"Her - Stephanitis pyroides"	h	garden	garden	"78/80 Cromer Rd."	02RG02	RG002	2	b	2	2	1
"Tingidae"	Stephanitis pyroides	"Her - Stephanitis pyroides"	h	garden	garden	"36 Royal Ave."	05RG02	RG005	5	b	2	8	1
"Tingidae"	Stephanitis pyroides	"Her - Stephanitis pyroides"	h	garden	garden	"80 Albert Ave."	05RG04	RG005	5	d	4	1	1
"Tingidae"	Stephanitis pyroides	"Her - Stephanitis pyroides"	h	garden	garden	"25 Liddesdale Ave."	08RG02	RG008	8	b	2	1	1
"Tingidae"	Stephanitis pyroides	"Her - Stephanitis pyroides"	h	garden	garden	"25 Edwards St."	09RG04	RG009	9	d	4	17	1
"Tingidae"	Stephanitis pyroides	"Her - Stephanitis pyroides"	h	garden	garden	"17 Mundaring Dr."	13RG03	RG013	13	c	3	1	1
"Tingidae"	Tingidae 1	"Her - Tingidae 1"	h	garden	garden	"36 Royal Ave."	05RG02	RG005	5	b	2	1	1
"Tingidae"	Tingidae 1	"Her - Tingidae 1"	h	garden	garden	"4 Cromwell Ct."	06RG04	RG006	6	d	4	1	1
"Tingidae"	Tingidae 1	"Her - Tingidae 1"	h	garden	garden	"10/12 Warringa Rd."	08RG03	RG008	8	c	3	2	1
"Tingidae"	Tingidae 6	"Her - Tingidae 6"	h	garden	garden	"7 Van Haaster Gr."	10RG02	RG010	10	b	2	2	1
"Tingidae"	Tingidae 6	"Her - Tingidae 6"	h	garden	garden	"House"	10RG03	RG010	10	c	3	0	0
"Tingidae"	Tingidae 8	"Her - Tingidae 8"	h	garden	garden	"62 Beech St."	09RG03	RG009	9	c	3	4	1
"Berytidae"	Chinoneides tasmaniensis	"Pre - Chinoneides tasmaniensis"	p	garden	garden	"9 Bagley St."	01RG01	RG001	1	a	1	11	1
"Berytidae"	Chinoneides tasmaniensis	"Pre - Chinoneides tasmaniensis"	p	garden	garden	"78/80 Cromer Rd."	02RG02	RG002	2	b	2	7	1
"Berytidae"	Chinoneides tasmaniensis	"Pre - Chinoneides tasmaniensis"	p	garden	garden	"22 Margate St."	02RG04	RG002	2	d	4	11	1
"Berytidae"	Chinoneides tasmaniensis	"Pre - Chinoneides tasmaniensis"	p	garden	garden	"44 Barkly St."	03RG04	RG003	3	d	4	26	1
"Berytidae"	Chinoneides tasmaniensis	"Pre - Chinoneides tasmaniensis"	p	garden	garden	"36 Royal Ave."	05RG02	RG005	5	b	2	19	1
"Berytidae"	Chinoneides tasmaniensis	"Pre - Chinoneides tasmaniensis"	p	garden	garden	"House"	05RG03	RG005	5	c	3	0	0
"Berytidae"	Chinoneides tasmaniensis	"Pre - Chinoneides tasmaniensis"	p	garden	garden	"80 Albert Ave."	05RG04	RG005	5	d	4	1	1
"Berytidae"	Chinoneides tasmaniensis	"Pre - Chinoneides tasmaniensis"	p	garden	garden	"370 Corrigan Rd."	06RG01	RG006	6	a	1	1	1
"Berytidae"	Chinoneides tasmaniensis	"Pre - Chinoneides tasmaniensis"	p	garden	garden	"10 Putt Gr."	06RG02	RG006	6	b	2	14	1
"Berytidae"	Chinoneides tasmaniensis	"Pre - Chinoneides tasmaniensis"	p	garden	garden	"4 Nicholas St."	06RG03	RG006	6	c	3	11	1
"Berytidae"	Chinoneides tasmaniensis	"Pre - Chinoneides tasmaniensis"	p	garden	garden	"4 Cromwell Ct."	06RG04	RG006	6	d	4	17	1
"Berytidae"	Chinoneides tasmaniensis	"Pre - Chinoneides tasmaniensis"	p	garden	garden	"39 Beech St."	09RG02	RG009	9	b	2	13	1
"Miridae"	Deraeocorini 1	"Pre - Deraeocorini 1"	p	garden	garden	"10 Barkly St."	03RG01	RG003	3	a	1	1	1
"Miridae"	Dicyphini 1	"Pre - Dicyphini 1"	p	garden	garden	"10 Barkly St."	03RG01	RG003	3	a	1	1	1
"Miridae"	Dicyphini 2	"Pre - Dicyphini 2"	p	garden	garden	"78/80 Cromer Rd."	02RG01	RG002	2	a	1	0	0
"Miridae"	Dicyphini 2	"Pre - Dicyphini 2"	p	garden	garden	"78/80 Cromer Rd."	02RG02	RG002	2	b	2	1	1
"Reduviidae"	Emesinae 1	"Pre - Emesinae 1"	p	garden	garden	"16 Paisley Dr."	07RG04	RG007	7	d	4	1	1
"Reduviidae"	Emesinae 1	"Pre - Emesinae 1"	p	garden	garden	"10/12 Warringa Rd."	08RG03	RG008	8	c	3	1	1
"Nabidae"	Nabis kinbergii	"Pre - Nabis kinbergii"	p	garden	garden	"5 Whyte St."	01RG02	RG001	1	b	2	1	1
"Nabidae"	Nabis kinbergii	"Pre - Nabis kinbergii"	p	garden	garden	"12 French Ave."	04RG01	RG004	4	a	1	1	1
"Nabidae"	Nabis kinbergii	"Pre - Nabis kinbergii"	p	garden	garden	"10 Putt Gr."	06RG02	RG006	6	b	2	1	1
"Nabidae"	Nabis kinbergii	"Pre - Nabis kinbergii"	p	garden	garden	"10/12 Warringa Rd."	08RG03	RG008	8	c	3	1	1
"Nabidae"	Nabis kinbergii	"Pre - Nabis kinbergii"	p	garden	garden	"10 Beech St."	09RG01	RG009	9	a	1	2	1
"Nabidae"	Nabis kinbergii	"Pre - Nabis kinbergii"	p	garden	garden	"30 Ferndown Dr."	12RG02	RG012	12	b	2	1	1
"Pentatomidae"	Oechalia schellenbergii	"Pre - Oechalia schellenbergii"	p	garden	garden	"20 Taplan Cr."	11RG01	RG011	11	a	1	1	1
