# Supplementary material for: Conserving herbivorous and predatory insects in urban green spaces
Source: Sci Rep. 2017 Jan 19;7:40970. doi: 10.1038/srep40970 (PMC5244475; doi:10.1038/srep40970)
Supplement: Supplementary Dataset 4 [file srep40970-s5.csv]

spp	guild
"Her - Amorbus sp."	1
"Her - Anischys sp."	1
"Her - Antillocorini 1"	1
"Her - Baclozygum depressum"	1
"Her - Brentiscerus putoni"	1
"Her - Chaetedus longiceps"	1
"Her - Cletus similis"	1
"Her - Coridromius sp."	1
"Her - Creontiades dilutus"	1
"Her - Crompus opacus"	1
"Her - Cryptorhamphus orbus"	1
"Her - Cuspicona sp. 1"	1
"Her - Cuspicona sp. 2"	1
"Her - Cymodema basicornis"	1
"Her - Dictyotus sp. 1"	1
"Her - Dictyotus sp. 2"	1
"Her - Dilompus woodwardi"	1
"Her - Dindymus versicolor"	1
"Her - Diplocysta trilobata"	1
"Her - Eribotes sp."	1
"Her - Euander lacertosus"	1
"Her - Eupolemus sp. 1"	1
"Her - Eupolemus sp. 2"	1
"Her - Eysarcoris distinctus"	1
"Her - Froggattia olivinia"	1
"Her - Gelonus tasmanicus"	1
"Her - Halticus minutus"	1
"Her - Koscocrompus obscurus"	1
"Her - Mcateella sp."	1
"Her - Melanocanthus scutellaris"	1
"Her - Mictis profana"	1
"Her - Mirini 1"	1
"Her - Mirini 3"	1
"Her - Mirini 4"	1
"Her - Mirini 5"	1
"Her - Mirini 7"	1
"Her - Mirini 8"	1
"Her - Mutusca brevicornis"	1
"Her - Nezara viridula"	1
"Her - Nysius caledoniae"	1
"Her - Nysius vinitor"	1
"Her - Ocirrhoe sp. 1"	1
"Her - Ocirrhoe sp. 2"	1
"Her - Ocirrhoe sp. 3"	1
"Her - Oncocoris geniculatus"	1
"Her - Ontiscus australis"	1
"Her - Orthotylinae 2"	1
"Her - Orthotylinae 3"	1
"Her - Oxycarenus arctatus"	1
"Her - Oxycarenus luctuosus"	1
"Her - Pentatomidae 1"	1
"Her - Phylinae 1"	1
"Her - Phylinae 7"	1
"Her - Plinthisus sp. 1"	1
"Her - Remaudiereana inornata"	1
"Her - Sidnia kinbergi"	1
"Her - Stenophyella macreta"	1
"Her - Thaumastocoris sp."	1
"Her - Tingidae 1"	1
"Her - Tingidae 2"	1
"Her - Tingidae 3"	1
"Her - Zanessa rubrovariegata"	1
"Pre - Buchananiella whitei"	2
"Pre - Cermatulus nasalis"	2
"Pre - Chinoneides tasmaniensis"	2
"Pre - Coranus callosus"	2
"Pre - Deraeocorini 2"	2
"Pre - Dicrotelus prolixus"	2
"Pre - Emesinae 1"	2
"Pre - Gminatus australis"	2
"Pre - Nabis kinbergii"	2
"Pre - Orius sp."	2
"Pre - Stylogeocoris biroi"	2
