# Supplementary material for: Conserving herbivorous and predatory insects in urban green spaces
Source: Sci Rep. 2017 Jan 19;7:40970. doi: 10.1038/srep40970 (PMC5244475; doi:10.1038/srep40970)
Supplement: Supplementary Dataset 5 [file srep40970-s6.csv]

spp	guild
"Her - Amorbus sp."	1
"Her - Brentiscerus putoni"	1
"Her - Chaetedus longiceps"	1
"Her - Crompus oculatus"	1
"Her - Dilompus woodwardi"	1
"Her - Euander lacertosus"	1
"Her - Eupolemus sp. 1"	1
"Her - Eurynysius sp."	1
"Her - Eysarcoris distinctus"	1
"Her - Froggattia olivinia"	1
"Her - Halticus minutus"	1
"Her - Mcateella sp."	1
"Her - Mictis profana"	1
"Her - Mirini 4"	1
"Her - Mirini 5"	1
"Her - Mirini 9"	1
"Her - Mutusca brevicornis"	1
"Her - Notius depressus"	1
"Her - Nysius caledoniae"	1
"Her - Nysius vinitor"	1
"Her - Ocirrhoe sp. 3"	1
"Her - Orthotylinae 7"	1
"Her - Pentatomidae 1"	1
"Her - Pentatomidae 20"	1
"Her - Phylinae 1"	1
"Her - Remaudiereana inornata"	1
"Her - Sidnia kinbergi"	1
"Her - Stenophyella macreta"	1
"Her - Thaumastocoris sp."	1
"Pre - Emesinae 1"	2
"Pre - Geocoridae 2"	2
"Pre - Gminatus australis"	2
"Pre - Nabis kinbergii"	2
"Pre - Orius sp."	2
