# Supplementary material for: Conserving herbivorous and predatory insects in urban green spaces
Source: Sci Rep. 2017 Jan 19;7:40970. doi: 10.1038/srep40970 (PMC5244475; doi:10.1038/srep40970)
Supplement: Supplementary Dataset 6 [file srep40970-s7.csv]

spp	guild
"Her - Brentiscerus putoni"	1
"Her - Chaetedus longiceps"	1
"Her - Cuspicona sp. 1"	1
"Her - Dieuches maculicollis"	1
"Her - Dilompus robustus"	1
"Her - Halticus minutus"	1
"Her - Lethaeini 1"	1
"Her - Mirini 1"	1
"Her - Mirini 7"	1
"Her - Mirini 8"	1
"Her - Mirini 9"	1
"Her - Mutusca brevicornis"	1
"Her - Nysius caledoniae"	1
"Her - Nysius vinitor"	1
"Her - Ocirrhoe sp. 1"	1
"Her - Ocirrhoe sp. 3"	1
"Her - Oxycarenus luctuosus"	1
"Her - Phylinae 1"	1
"Her - Plinthisus sp. 2"	1
"Her - Remaudiereana inornata"	1
"Her - Sidnia kinbergi"	1
"Her - Stenophyella macreta"	1
"Her - Stephanitis pyroides"	1
"Her - Tingidae 1"	1
"Her - Tingidae 6"	1
"Her - Tingidae 8"	1
"Pre - Chinoneides tasmaniensis"	2
"Pre - Deraeocorini 1"	2
"Pre - Dicyphini 1"	2
"Pre - Dicyphini 2"	2
"Pre - Emesinae 1"	2
"Pre - Nabis kinbergii"	2
"Pre - Oechalia schellenbergii"	2
